# Supplementary material for: Reversible transitions between noradrenergic and mesenchymal tumor identities define cell plasticity in neuroblastoma
Source: Nat Commun. 2023 May 4;14:2575. doi: 10.1038/s41467-023-38239-5 (PMC10160107; doi:10.1038/s41467-023-38239-5)
Supplement: Supplementary file 3 — Supplementary Data 1 & 2 [file 41467_2023_38239_MOESM3_ESM.xlsx]

## Sheet: Supp Data 1
Supplementary Data 1: List of genes that are up-regulated in the different clusters of noradrenergic cells in a series of 18 neuroblastoma biopsies.
Harmony integration, clustering resolution 0.3
Differentially expressed genes between each two groups of cells were identified using a Wilcoxon Rank Sum test and p-value adjustment is performed using bonferroni correction based on the total number of genes in the dataset.
NOR "Sympathoblasts "
NOR "Chromaffin"
NOR "Mesenchymal"
NOR "2p amp"
Cell cycle phases
Groups	Clusters	Genes	p_val	"avg_log2FC"	"pct.1"	"pct.2"	"p_val_adj"
NOR "Sympathoblasts "	0	NPFF	0	1.12721	0.364	0.149	0
	0	TUBB3	0	0.845471	0.614	0.447	0
	0	PRPH	0	0.831685	0.847	0.679	0
	0	SNHG29	0	0.802364	0.509	0.358	0
	0	AL391807.1	0	0.79022	0.755	0.471	0
	0	SCG2	0	0.785303	0.879	0.687	0
	0	HMX1	0	0.758274	0.799	0.599	0
	0	PKIB	0	0.748824	0.52	0.251	0
	0	ELAVL4	0	0.732674	0.917	0.782	0
	0	NTRK1	0	0.713591	0.573	0.22	0
	0	LINC02308	0	0.688133	0.42	0.182	0
	0	ARHGAP36	0	0.683553	0.32	0.144	0
	0	CNTNAP2	0	0.6773	0.764	0.556	0
	0	SOX4	0	0.669428	0.964	0.889	0
	0	NDUFA4L2	1.22865e-295	0.6623	0.464	0.297	3.65315e-291
	0	STMN2	0	0.662118	0.979	0.929	0
	0	GABARAP	0	0.646597	0.736	0.544	0
	0	GAS5	0	0.640968	0.471	0.299	0
	0	JUN	0	0.637488	0.901	0.76	0
	0	MAP7	0	0.633117	0.647	0.38	0
	0	RND3	0	0.617565	0.643	0.469	0
	0	NCOA7	0	0.612653	0.815	0.641	0
	0	TLN2	0	0.594102	0.65	0.404	0
	0	SNHG14	0	0.589935	0.399	0.212	0
	0	RGS5	0	0.588504	0.829	0.594	0
	0	GATA2	0	0.582595	0.666	0.446	0
	0	MARCKSL1	0	0.581033	0.961	0.882	0
	0	CHD5	0	0.578059	0.552	0.271	0
	0	PRKACB	0	0.572545	0.715	0.488	0
	0	MAPT	0	0.5708	0.874	0.725	0
	0	TUBA1A	0	0.562662	0.986	0.97	0
	0	TFAP2B	0	0.553038	0.75	0.482	0
	0	ALCAM	0	0.549506	0.821	0.633	0
	0	KIFAP3	0	0.540214	0.731	0.512	0
	0	TUBB2A	0	0.539654	0.892	0.778	0
	0	RNASEK	3.56787e-281	0.538526	0.602	0.44	1.06084e-276
	0	SLCO3A1	0	0.530619	0.592	0.362	0
	0	NPY	2.53126e-103	0.529147	0.773	0.717	7.5262e-99
	0	PMP22	0	0.528315	0.736	0.493	0
	0	CALM2	0	0.527324	0.974	0.927	0
	0	NXPH1	0	0.511104	0.65	0.411	0
	0	VSTM2A	0	0.501245	0.69	0.461	0
	0	TUBB2B	0	0.501147	0.977	0.936	0
	0	PNRC1	0	0.500103	0.716	0.51	0
	0	KRT19	0	0.49801	0.781	0.561	0
	0	STMN4	0	0.497168	0.913	0.783	0
	0	PHOX2A	0	0.494138	0.929	0.812	0
	0	CD9	0	0.493274	0.634	0.399	0
	0	PCSK1N	0	0.492992	0.957	0.859	0
	0	DDC	0	0.490285	0.723	0.47	0
	0	TXNIP	0	0.490279	0.603	0.409	0
	0	SVBP	0	0.489799	0.737	0.534	0
	0	MAOA	0	0.488005	0.816	0.648	0
	0	EBF1	0	0.483804	0.709	0.5	0
	0	KDM5B	0	0.483587	0.673	0.454	0
	0	GAP43	0	0.480676	0.892	0.719	0
	0	CELF4	5.56615e-305	0.469125	0.744	0.61	1.65498e-300
	0	CHST1	0	0.468882	0.414	0.185	0
	0	CD44	0	0.468253	0.64	0.354	0
	0	PGM2L1	0	0.467491	0.692	0.477	0
	0	VAMP2	0	0.466474	0.922	0.802	0
	0	EXOC4	3.81038e-243	0.465598	0.596	0.458	1.13294e-238
	0	SNHG6	1.23382e-225	0.464932	0.472	0.311	3.66853e-221
	0	ECEL1	0	0.461858	0.502	0.238	0
	0	PCLO	0	0.460698	0.71	0.535	0
	0	CHGB	0	0.460573	0.897	0.761	0
	0	ATP6V0C	4.4561e-244	0.460353	0.493	0.329	1.32493e-239
	0	FNBP1L	0	0.455539	0.745	0.57	0
	0	RAB3B	0	0.452622	0.475	0.266	0
	0	TMSB4X	0	0.451772	0.975	0.928	0
	0	GRK3	0	0.450562	0.73	0.572	0
	0	CD24	0	0.444561	0.916	0.796	0
	0	DPYSL3	0	0.441511	0.763	0.588	0
	0	SFRP1	2.80751e-174	0.43546	0.492	0.376	8.34756e-170
	0	SNRPN	0	0.433963	0.81	0.64	0
	0	NES	0	0.432116	0.518	0.344	0
	0	SEPTIN7	5.34573e-193	0.431601	0.496	0.335	1.58945e-188
	0	NREP	0	0.430528	0.878	0.745	0
	0	RBFOX2	0	0.428126	0.844	0.704	0
	0	S100A6	0	0.425089	0.686	0.456	0
	0	SORBS2	0	0.424201	0.775	0.569	0
	0	FIS1	0	0.423933	0.896	0.743	0
	0	MLLT11	0	0.423635	0.943	0.845	0
	0	FAIM2	0	0.421268	0.685	0.482	0
	0	CAMK2B	0	0.416043	0.634	0.441	0
	0	MIF	2.10541e-200	0.415572	0.918	0.83	6.26001e-196
	0	CLU	0	0.414769	0.814	0.611	0
	0	EPN2	0	0.406246	0.704	0.538	0
	0	TERF2IP	0	0.405543	0.915	0.786	0
	0	SHC1	0	0.405055	0.535	0.333	0
	0	MXRA7	0	0.404183	0.823	0.673	0
	0	NRCAM	0	0.40173	0.592	0.393	0
	0	VAT1	0	0.400911	0.771	0.606	0
	0	SCN9A	0	0.399086	0.741	0.511	0
	0	RETREG1	0	0.396521	0.563	0.365	0
Cell cycle - M phase	1	HIST1H4C	0	2.43132	0.947	0.843	0
	1	HIST1H1B	0	1.84497	0.679	0.085	0
	1	TOP2A	0	1.6643	0.876	0.262	0
	1	HIST1H3B	0	1.63769	0.611	0.071	0
	1	HMGB2	0	1.58033	0.936	0.612	0
	1	TYMS	0	1.5773	0.85	0.328	0
	1	MKI67	0	1.49642	0.808	0.173	0
	1	TUBA1B	0	1.48293	0.971	0.904	0
	1	RRM2	0	1.4721	0.774	0.126	0
	1	NUSAP1	0	1.4176	0.812	0.187	0
	1	PCLAF	0	1.38459	0.799	0.213	0
	1	HMGN2	0	1.37922	0.948	0.874	0
	1	SMC4	0	1.34865	0.815	0.318	0
	1	HIST1H1C	0	1.33378	0.734	0.243	0
	1	ATAD2	0	1.32654	0.772	0.228	0
	1	BIRC5	0	1.3031	0.844	0.238	0
	1	DUT	0	1.27564	0.918	0.777	0
	1	CLSPN	0	1.24304	0.723	0.195	0
	1	PCNA	0	1.24093	0.82	0.362	0
	1	DHFR	0	1.21652	0.775	0.274	0
	1	HMGB1	0	1.19296	0.986	0.945	0
	1	CENPF	0	1.17661	0.861	0.31	0
	1	ENDOG	0	1.17241	0.802	0.306	0
	1	HIST1H1D	0	1.1647	0.486	0.135	0
	1	HIST2H2AC	0	1.1641	0.667	0.267	0
	1	DEK	0	1.13994	0.904	0.779	0
	1	UBE2T	0	1.13955	0.835	0.482	0
	1	HIST1H3D	0	1.13498	0.389	0.075	0
	1	MAD2L1	0	1.11965	0.819	0.33	0
	1	TK1	0	1.11638	0.722	0.138	0
	1	CKS1B	0	1.1142	0.847	0.521	0
	1	ANP32E	0	1.10707	0.786	0.373	0
	1	H2AFZ	0	1.09648	0.954	0.886	0
	1	PBK	0	1.09412	0.752	0.153	0
	1	HIST1H1E	0	1.06213	0.639	0.234	0
	1	MYBL2	0	1.05923	0.718	0.157	0
	1	CDK1	0	1.05846	0.744	0.156	0
	1	TMPO	0	1.05432	0.854	0.584	0
	1	AURKB	0	1.04587	0.678	0.102	0
	1	GINS2	0	1.04278	0.791	0.301	0
	1	GMNN	0	1.03755	0.783	0.372	0
	1	ODC1	1.47488e-242	1.03752	0.852	0.674	4.38527e-238
	1	CENPU	0	1.0257	0.735	0.234	0
	1	BRCA1	0	1.00691	0.734	0.224	0
	1	MCM3	0	0.992567	0.774	0.319	0
	1	GTSE1	0	0.985086	0.711	0.151	0
	1	FBXO5	0	0.982251	0.681	0.175	0
	1	NUF2	0	0.980043	0.725	0.165	0
	1	ESCO2	0	0.976853	0.671	0.108	0
	1	TPX2	0	0.971904	0.725	0.171	0
	1	RAD51AP1	0	0.955441	0.72	0.206	0
	1	SYNE2	0	0.951836	0.754	0.421	0
	1	RANBP1	0	0.943235	0.894	0.786	0
	1	CENPH	0	0.941098	0.747	0.294	0
	1	USP1	0	0.91815	0.754	0.41	0
	1	CDT1	0	0.916673	0.703	0.215	0
	1	FEN1	0	0.911639	0.722	0.25	0
	1	RRM1	0	0.911278	0.762	0.363	0
	1	HELLS	0	0.910926	0.769	0.393	0
	1	SPC25	0	0.908051	0.621	0.098	0
	1	SMC2	0	0.901205	0.799	0.451	0
	1	KIFC1	0	0.894624	0.659	0.119	0
	1	MCM7	0	0.884733	0.822	0.537	0
	1	CDCA5	0	0.881283	0.654	0.133	0
	1	NASP	0	0.874484	0.861	0.714	0
	1	PRC1	0	0.865814	0.704	0.274	0
	1	FOXM1	0	0.86574	0.668	0.139	0
	1	HIST1H2AG	0	0.852734	0.441	0.075	0
	1	PXMP2	0	0.851411	0.779	0.476	0
	1	UBE2C	0	0.847925	0.79	0.216	0
	1	CENPM	0	0.839583	0.678	0.185	0
	1	RAD51C	0	0.83459	0.802	0.537	0
	1	C21orf58	0	0.833809	0.644	0.18	0
	1	DTL	0	0.831916	0.636	0.136	0
	1	CBX5	0	0.831137	0.87	0.708	0
	1	MCM10	0	0.817804	0.628	0.128	0
	1	E2F1	0	0.816654	0.664	0.169	0
	1	H2AFV	0	0.816434	0.848	0.668	0
	1	NDC80	0	0.814746	0.63	0.117	0
	1	CENPW	0	0.813124	0.69	0.246	0
	1	ORC6	0	0.812615	0.713	0.236	0
	1	DNMT1	0	0.804657	0.786	0.49	0
	1	NCAPG	0	0.799282	0.658	0.148	0
	1	GGCT	0	0.795041	0.787	0.506	0
	1	ZWINT	0	0.793285	0.657	0.172	0
	1	RPA3	0	0.777418	0.779	0.487	0
	1	NUCKS1	0	0.770289	0.918	0.851	0
	1	CDKN3	0	0.7603	0.674	0.175	0
	1	MCM4	0	0.760114	0.703	0.316	0
	1	NUDT1	0	0.757488	0.772	0.492	0
	1	KIF11	0	0.752758	0.62	0.138	0
	1	MCM6	0	0.7485	0.663	0.233	0
	1	H2AFX	0	0.748132	0.69	0.278	0
	1	PTN	1.8577e-181	0.741229	0.626	0.456	5.52349e-177
	1	WDR34	0	0.739991	0.663	0.231	0
	1	SMC3	0	0.737289	0.854	0.736	0
	1	SIVA1	0	0.735606	0.781	0.507	0
	1	PKMYT1	0	0.735343	0.586	0.103	0
	1	TUBB4B	0	0.734364	0.833	0.593	0
	1	CDC6	0	0.732473	0.579	0.116	0
	1	PTTG1	0	0.731372	0.731	0.218	0
	1	DTYMK	0	0.723474	0.742	0.403	0
	1	PRR11	0	0.720084	0.613	0.163	0
	1	RNASEH2B	0	0.718338	0.758	0.467	0
	1	RFC3	0	0.713555	0.723	0.349	0
	1	SNRPB	0	0.713418	0.872	0.718	0
	1	ANP32B	0	0.712875	0.869	0.754	0
	1	BRIP1	0	0.712402	0.597	0.129	0
	1	LSM4	0	0.710931	0.836	0.647	0
	1	LMNB1	0	0.710841	0.666	0.296	0
	1	CHEK1	0	0.707673	0.64	0.196	0
	1	TMEM106C	0	0.701146	0.722	0.378	0
	1	BRCA2	0	0.698572	0.586	0.145	0
	1	CKAP2	0	0.693178	0.735	0.38	0
	1	RTKN2	0	0.688718	0.595	0.148	0
	1	CKAP2L	0	0.688336	0.594	0.106	0
	1	CDC45	0	0.683888	0.59	0.121	0
	1	HIST1H2BH	0	0.683431	0.358	0.072	0
	1	ALYREF	0	0.681643	0.755	0.47	0
	1	TMSB15A	0	0.679294	0.849	0.641	0
	1	WDR76	0	0.67081	0.607	0.171	0
	1	LAPTM4A	2.61672e-44	0.668227	0.782	0.658	7.78031e-40
	1	E2F3	0	0.665485	0.589	0.17	0
	1	HRAS	4.1972e-101	0.664	0.752	0.624	1.24795e-96
	1	EZH2	0	0.658283	0.68	0.319	0
	1	SMC1A	0	0.653773	0.766	0.521	0
	1	CENPN	0	0.651934	0.558	0.136	0
	1	H2AFY	0	0.651215	0.855	0.732	0
	1	CENPK	0	0.650791	0.62	0.193	0
	1	ATAD5	0	0.64894	0.68	0.329	0
	1	SUZ12	0	0.639878	0.767	0.542	0
	1	UBE2S	0	0.637773	0.891	0.734	0
	1	FAM111B	0	0.63645	0.505	0.081	0
	1	CSRP2	0	0.635084	0.639	0.256	0
	1	ASPM	0	0.634463	0.648	0.142	0
	1	PSMC3IP	0	0.632247	0.633	0.268	0
	1	KIF22	0	0.63216	0.684	0.315	0
	1	CMC2	0	0.629279	0.715	0.406	0
	1	SSRP1	0	0.628583	0.766	0.516	0
	1	DNAJC9	0	0.625181	0.691	0.344	0
	1	MXD3	0	0.62513	0.575	0.156	0
	1	KNL1	0	0.62504	0.533	0.115	0
	1	CCDC34	0	0.618735	0.677	0.347	0
	1	HNRNPAB	0	0.618351	0.86	0.715	0
	1	SKA2	0	0.615639	0.828	0.616	0
	1	FANCI	0	0.61531	0.56	0.13	0
	1	MND1	0	0.610681	0.531	0.125	0
	1	CKB	0	0.609171	0.925	0.865	0
	1	MIS18BP1	0	0.608623	0.67	0.302	0
	1	PA2G4	0	0.607229	0.868	0.769	0
	1	TACC3	0	0.604092	0.566	0.114	0
	1	CKS2	0	0.60326	0.713	0.354	0
	1	TUBB	0	0.599823	0.973	0.942	0
	1	CHAF1A	0	0.594536	0.581	0.159	0
	1	PSMC3	0	0.593489	0.82	0.643	0
	1	XRCC2	0	0.593453	0.548	0.162	0
	1	RMI2	0	0.593136	0.56	0.151	0
	1	RFC2	0	0.591805	0.668	0.339	0
	1	SPC24	0	0.589231	0.52	0.092	0
	1	RHEB	2.33337e-306	0.587257	0.834	0.685	6.9378e-302
	1	RAN	0	0.58649	0.924	0.881	0
	1	RFC4	0	0.583222	0.671	0.311	0
	1	DIAPH3	0	0.579736	0.52	0.097	0
	1	STMN1	0	0.577111	0.977	0.954	0
	1	SGO1	0	0.575672	0.568	0.131	0
	1	H1FX	0	0.57227	0.898	0.814	0
	1	HNRNPD	0	0.570244	0.859	0.743	0
	1	ASCL1	1.00989e-262	0.56844	0.468	0.232	3.00271e-258
	1	PRKDC	2.35846e-305	0.567365	0.802	0.635	7.01241e-301
	1	SAC3D1	0	0.565372	0.711	0.422	0
	1	MMS22L	0	0.560337	0.617	0.259	0
	1	WEE1	0	0.559998	0.631	0.247	0
	1	CCNA2	0	0.559974	0.563	0.111	0
	1	NSD2	0	0.558819	0.737	0.468	0
	1	SLBP	0	0.558701	0.681	0.392	0
	1	DDX39A	0	0.558025	0.731	0.437	0
	1	KIF23	0	0.550584	0.524	0.088	0
	1	HIST1H2AL	0	0.544074	0.334	0.032	0
	1	DLGAP5	0	0.542305	0.488	0.084	0
	1	KIF20B	0	0.538429	0.628	0.263	0
	1	PRIM1	0	0.537323	0.648	0.312	0
	1	KIF15	0	0.537029	0.492	0.098	0
	1	CRNDE	0	0.534575	0.611	0.32	0
	1	SNRNP25	0	0.531728	0.679	0.42	0
	1	SAMD1	1.05417e-295	0.531553	0.772	0.563	3.13437e-291
	1	CDCA7	0	0.530547	0.544	0.15	0
	1	KPNB1	0	0.528378	0.866	0.763	0
	1	ITGB3BP	0	0.528033	0.622	0.298	0
	1	SET	0	0.527422	0.933	0.882	0
	1	VRK1	0	0.525213	0.612	0.241	0
	1	MCM5	0	0.524377	0.612	0.243	0
	1	ANAPC11	2.31441e-283	0.524072	0.888	0.816	6.88145e-279
	1	PIMREG	0	0.523364	0.496	0.095	0
	1	NCAPG2	0	0.523267	0.527	0.169	0
	1	BLM	0	0.521627	0.507	0.118	0
	1	RACGAP1	0	0.521361	0.556	0.151	0
	1	HIRIP3	0	0.520435	0.662	0.346	0
	1	DSCC1	0	0.520406	0.516	0.111	0
	1	RFC5	0	0.51989	0.564	0.196	0
	1	SKA3	0	0.518642	0.479	0.088	0
	1	HNRNPA3	1.80982e-294	0.517986	0.912	0.849	5.38115e-290
	1	PHF19	0	0.515868	0.582	0.199	0
	1	SRSF2	0	0.513614	0.869	0.767	0
	1	NCAPH	0	0.512879	0.499	0.107	0
	1	HNRNPA2B1	0	0.512066	0.946	0.912	0
	1	TMEM97	4.37926e-273	0.511624	0.741	0.495	1.30208e-268
	1	DBF4	0	0.51075	0.618	0.284	0
	1	SKA1	0	0.510024	0.45	0.082	0
	1	BUB1B	0	0.509672	0.498	0.097	0
	1	DSN1	0	0.508069	0.524	0.147	0
	1	NCAPD3	0	0.507563	0.568	0.229	0
	1	LIG1	0	0.507118	0.557	0.194	0
	1	C12orf75	3.93658e-278	0.506505	0.686	0.435	1.17046e-273
	1	KPNA2	0	0.505684	0.827	0.595	0
	1	PSIP1	5.16686e-271	0.505413	0.862	0.79	1.53626e-266
	1	PPIA	0	0.504717	0.959	0.92	0
	1	UHRF1	0	0.503519	0.471	0.112	0
	1	HSP90AA1	0	0.497827	0.975	0.96	0
	1	IDH2	6.74624e-307	0.49768	0.726	0.476	2.00586e-302
	1	CEP152	0	0.496852	0.47	0.108	0
	1	CCP110	0	0.496653	0.611	0.321	0
	1	CIT	0	0.494582	0.525	0.151	0
	1	FDPS	5.37061e-223	0.493315	0.82	0.683	1.59684e-218
	1	SVIP	0	0.49042	0.592	0.275	0
	1	HMGA1	8.67925e-227	0.49021	0.804	0.644	2.5806e-222
	1	BANF1	4.002e-245	0.490209	0.856	0.758	1.18991e-240
	1	GJC1	0	0.490171	0.547	0.204	0
	1	TUBG1	0	0.489491	0.67	0.386	0
	1	SPAG5	0	0.488424	0.495	0.107	0
	1	CDKN2C	2.05298e-238	0.482525	0.579	0.337	6.10413e-234
	1	ASRGL1	0	0.481286	0.674	0.404	0
	1	CDKN2D	5.36598e-177	0.476903	0.707	0.502	1.59547e-172
	1	MTHFD2	6.90716e-299	0.475539	0.645	0.361	2.0537e-294
	1	HIST1H4D	0	0.474525	0.317	0.075	0
	1	PARP1	4.86956e-234	0.471598	0.819	0.706	1.44787e-229
	1	NAP1L1	9.37962e-253	0.471352	0.912	0.831	2.78884e-248
	1	GGH	0	0.471304	0.642	0.314	0
	1	MAZ	3.84677e-263	0.469261	0.825	0.674	1.14376e-258
	1	MELK	0	0.468928	0.457	0.084	0
	1	SAE1	0	0.466242	0.618	0.33	0
	1	CACYBP	2.08952e-251	0.464601	0.824	0.697	6.21278e-247
	1	PTMA	0	0.463593	0.993	0.977	0
	1	LSM3	1.64379e-255	0.46254	0.835	0.698	4.88748e-251
	1	POLD3	0	0.461974	0.534	0.189	0
	1	ACAT2	1.21553e-218	0.458553	0.709	0.477	3.61413e-214
	1	RAD21	3.07743e-253	0.458123	0.805	0.629	9.15012e-249
	1	TTK	0	0.457504	0.497	0.103	0
	1	HIST1H3G	0	0.456976	0.265	0.021	0
	1	MCM2	0	0.455822	0.502	0.141	0
	1	NCAPD2	0	0.454579	0.557	0.188	0
	1	MSH6	3.49387e-281	0.45146	0.691	0.433	1.03883e-276
	1	FBLN1	2.18508e-265	0.451234	0.739	0.487	6.4969e-261
	1	SIX3	1.31838e-149	0.450162	0.6	0.403	3.91994e-145
	1	NUDT15	0	0.445037	0.595	0.312	0
	1	BRI3BP	0	0.444892	0.542	0.207	0
	1	DBI	1.71818e-186	0.444651	0.785	0.62	5.10866e-182
	1	FANCA	0	0.444104	0.519	0.161	0
	1	FANCD2	0	0.443015	0.449	0.1	0
	1	TOPBP1	0	0.44235	0.633	0.345	0
	1	FADS1	7.61452e-199	0.441109	0.714	0.524	2.26403e-194
	1	RBBP8	0	0.43869	0.491	0.202	0
	1	MNS1	0	0.436353	0.374	0.072	0
	1	HJURP	0	0.432522	0.419	0.067	0
	1	UQCC2	6.57029e-199	0.429035	0.777	0.601	1.95354e-194
	1	KIF2C	0	0.427746	0.457	0.089	0
	1	CDCA4	0	0.427234	0.513	0.181	0
	1	DCTPP1	1.1298e-221	0.42622	0.694	0.464	3.35925e-217
	1	TTF2	0	0.426066	0.489	0.16	0
	1	TCF19	0	0.421453	0.397	0.07	0
	1	TIMELESS	0	0.421221	0.485	0.145	0
	1	MCM8	0	0.421217	0.481	0.154	0
	1	NCL	1.04507e-167	0.420827	0.909	0.854	3.10732e-163
	1	POLR3K	0	0.417225	0.568	0.276	0
	1	ECT2	0	0.416944	0.53	0.152	0
	1	MASTL	0	0.416476	0.434	0.101	0
	1	SPART	0	0.416286	0.523	0.229	0
	1	MSH2	1.56153e-243	0.41491	0.683	0.445	4.6429e-239
	1	CDK4	1.53102e-194	0.413352	0.756	0.564	4.55217e-190
	1	AC011447.3	0	0.413099	0.516	0.201	0
	1	NCAPH2	0	0.411982	0.552	0.245	0
	1	LAGE3	1.28969e-205	0.408382	0.695	0.484	3.83462e-201
	1	HMGB3	4.50952e-285	0.407857	0.686	0.405	1.34082e-280
	1	KIF4A	0	0.406849	0.453	0.09	0
	1	CASP8AP2	4.10098e-261	0.40429	0.635	0.381	1.21935e-256
	1	ASF1B	0	0.404164	0.402	0.062	0
	1	BAZ1B	1.20196e-172	0.400756	0.755	0.584	3.57379e-168
	1	EXO1	0	0.399917	0.38	0.059	0
	1	CRIP1	9.88729e-163	0.399635	0.393	0.209	2.93979e-158
	1	CEP78	5.05858e-290	0.398227	0.615	0.345	1.50407e-285
	1	DCXR	1.98411e-147	0.398058	0.693	0.509	5.89934e-143
	1	ARHGAP11A	0	0.398039	0.45	0.107	0
	1	XRCC5	3.86028e-197	0.397129	0.879	0.818	1.14778e-192
	1	DLEU2	3.35767e-258	0.39549	0.543	0.29	9.98335e-254
Mitochondria and Oxydative-Phosphorylation	2	NEAT1	1.09721e-35	1.25403	0.599	0.641	3.26233e-31
	2	KCNQ1OT1	1.77519e-31	1.04362	0.625	0.683	5.27817e-27
	2	MIAT	1.22633e-09	1.04044	0.518	0.601	3.64626e-05
	2	MALAT1	2.79553e-225	0.985637	0.983	0.985	8.31196e-221
	2	MEG8	0.000656501	0.833081	0.395	0.449	1
	2	MTRNR2L12	1.89283e-111	0.818084	0.787	0.864	5.62795e-107
	2	LUC7L3	2.55666e-177	0.790816	0.883	0.925	7.60171e-173
	2	GABPB1-AS1	3.71095e-25	0.731464	0.671	0.774	1.10338e-20
	2	MT-ATP6	0	0.728857	0.988	0.977	0
	2	MT-CO2	0	0.716084	0.99	0.986	0
	2	MT-ND6	0.00227222	0.704159	0.425	0.496	1
	2	MT-ND4L	1.38351e-115	0.680076	0.785	0.886	4.11359e-111
	2	MT-ND2	5.25112e-247	0.673152	0.959	0.966	1.56131e-242
	2	POLR2J3	2.82709e-09	0.637577	0.357	0.356	8.40579e-05
	2	KANSL1	5.76424e-16	0.633849	0.642	0.771	1.71388e-11
	2	DST	5.38779e-17	0.632169	0.677	0.783	1.60195e-12
	2	MT-CO1	0	0.631239	0.988	0.98	0
	2	MT-CYB	0	0.62965	0.972	0.97	0
	2	ATP6V0A1	6.88465e-05	0.61585	0.571	0.699	1
	2	ARID1B	7.53186e-06	0.615589	0.578	0.705	0.223945
	2	ANKRD36C	2.07305e-07	0.612347	0.328	0.439	0.00616381
	2	MEG3	1.66734e-14	0.612055	0.772	0.83	4.95749e-10
	2	N4BP2L2	3.56222e-17	0.610361	0.669	0.797	1.05916e-12
	2	ARGLU1	1.30692e-26	0.594889	0.71	0.838	3.88588e-22
	2	MT-ND5	2.50924e-180	0.587358	0.883	0.928	7.46072e-176
	2	MT-ND3	8.69698e-205	0.585798	0.988	0.978	2.58587e-200
	2	MT-ND4	1.82142e-307	0.557643	0.981	0.975	5.41562e-303
	2	MT-CO3	1.53333e-213	0.546824	0.989	0.984	4.55905e-209
	2	PNISR	5.17837e-50	0.544015	0.775	0.872	1.53968e-45
	2	MT-ND1	2.78202e-258	0.540464	0.972	0.967	8.27178e-254
	2	POLR2J3.1	4.8793e-19	0.531936	0.26	0.397	1.45076e-14
	2	SORBS2	0.000345988	0.530792	0.556	0.668	1
	2	DDX17	1.17029e-20	0.525995	0.711	0.842	3.47961e-16
	2	AC245060.5	0.000602516	0.522548	0.27	0.341	1
	2	GRIK2	0.00428979	0.520261	0.287	0.361	1
	2	PKD1	9.7133e-12	0.515979	0.253	0.354	2.88805e-07
	2	ZMYM2	0.00424533	0.504998	0.455	0.6	1
	2	ADGRB3	7.43679e-08	0.496615	0.317	0.424	0.00221118
	2	NCAM1	8.97828e-11	0.485211	0.698	0.829	2.66951e-06
	2	CHRNA7	2.93545e-06	0.482967	0.295	0.393	0.0872797
	2	SCN3A	0.000252887	0.479747	0.404	0.517	1
	2	NSUN6	7.59101e-15	0.478766	0.331	0.474	2.25704e-10
	2	GLG1	0.00131755	0.478579	0.457	0.603	1
	2	RBM6	7.13542e-08	0.476314	0.413	0.568	0.00212157
	2	RIC3	1.53482e-09	0.474954	0.41	0.561	4.56348e-05
	2	LINC00632	1.01377e-06	0.468362	0.379	0.508	0.0301426
	2	VEZT	0.00545317	0.462823	0.476	0.629	1
	2	SPG7	1.82434e-16	0.462391	0.34	0.482	5.4243e-12
	2	MTRNR2L8	0.000172932	0.453459	0.403	0.528	1
	2	SCN2A	3.52847e-07	0.449373	0.396	0.52	0.0104912
	2	EXOC7	3.10291e-13	0.447771	0.385	0.541	9.22587e-09
	2	LENG8	6.293e-18	0.447006	0.284	0.411	1.8711e-13
	2	SGIP1	0.00129072	0.44563	0.387	0.495	1
	2	CHGA	5.5364e-09	0.442969	0.676	0.803	0.000164614
	2	TANC2	1.43173e-06	0.439697	0.437	0.586	0.0425696
	2	ANKRD36	1.66796e-06	0.438135	0.269	0.351	0.0495934
	2	MBD5	2.01419e-06	0.435588	0.292	0.383	0.0598878
	2	PRH1	6.54939e-08	0.432301	0.382	0.518	0.00194733
	2	SLC4A8	2.48902e-09	0.427012	0.371	0.494	7.4006e-05
	2	WSB1	0.00123645	0.424796	0.578	0.75	1
	2	PRRT2	2.41094e-09	0.424723	0.364	0.494	7.16844e-05
	2	ACAP3	1.55844e-16	0.423811	0.291	0.411	4.63372e-12
	2	HELLS	1.80376e-16	0.423366	0.333	0.457	5.36311e-12
	2	ANK3	0.000661669	0.417618	0.48	0.624	1
	2	AUTS2	0.00013574	0.417197	0.519	0.683	1
	2	TTC14	2.04354e-12	0.41635	0.345	0.476	6.07607e-08
	2	AHI1	6.83477e-09	0.41625	0.464	0.611	0.000203218
	2	ATP8A1	5.64705e-13	0.416125	0.287	0.398	1.67904e-08
	2	ZNF638	1.79554e-07	0.415085	0.465	0.633	0.00533868
	2	LINC00342	1.53127e-05	0.414514	0.214	0.274	0.455291
	2	UNC80	1.23639e-13	0.414386	0.264	0.369	3.67615e-09
	2	GPATCH8	1.52854e-12	0.414383	0.443	0.619	4.54482e-08
	2	TLE4	0.000729477	0.410457	0.533	0.698	1
	2	STARD4-AS1	5.82145e-09	0.409111	0.273	0.366	0.000173089
	2	TIA1	1.23201e-14	0.409019	0.408	0.574	3.66313e-10
	2	PCDH9	2.16633e-28	0.408082	0.306	0.449	6.44115e-24
	2	IGF1R	6.52016e-10	0.40581	0.32	0.431	1.93864e-05
	2	ATM	2.04239e-19	0.404718	0.245	0.359	6.07265e-15
	2	SLC18A2	1.6973e-07	0.399083	0.305	0.382	0.00504658
	2	NHLRC3	4.82966e-14	0.39868	0.353	0.497	1.436e-09
	2	MSI2	2.02002e-07	0.397296	0.52	0.685	0.00600611
	2	COL6A1	1.94282e-07	0.396902	0.336	0.448	0.0057766
Cell cycle - S phase	3	GINS2	0	1.00396	0.697	0.327	0
	3	DUT	0	0.811594	0.833	0.791	0
	3	TYMS	0	0.796283	0.7	0.362	0
	3	MCM5	0	0.77805	0.583	0.258	0
	3	GMNN	1.41166e-295	0.739676	0.654	0.4	4.1973e-291
	3	MCM3	0	0.736545	0.639	0.349	0
	3	MCM7	1.16125e-245	0.722617	0.727	0.557	3.45275e-241
	3	PCLAF	0	0.718789	0.587	0.257	0
	3	NME2	6.77372e-74	0.71595	0.649	0.534	2.01403e-69
	3	PCNA	1.81565e-288	0.704619	0.649	0.397	5.39848e-284
	3	DHFR	0	0.689288	0.599	0.31	0
	3	MCM6	0	0.683595	0.569	0.258	0
	3	NASP	3.49336e-199	0.682541	0.783	0.728	1.03868e-194
	3	EEF1G	2.18813e-54	0.6806	0.562	0.458	6.50595e-50
	3	RANBP1	1.37656e-256	0.668544	0.834	0.796	4.09293e-252
	3	E2F1	0	0.667548	0.539	0.2	0
	3	ODC1	4.74824e-35	0.661528	0.734	0.694	1.41179e-30
	3	TUBA1B	0	0.65994	0.961	0.907	0
	3	DTL	0	0.64933	0.487	0.17	0
	3	H2AFZ	0	0.641981	0.923	0.892	0
	3	FEN1	0	0.641134	0.562	0.284	0
	3	MCM4	2.57869e-259	0.638441	0.584	0.342	7.66721e-255
	3	CLSPN	0	0.628499	0.522	0.235	0
	3	TK1	2.67533e-296	0.618694	0.45	0.189	7.95455e-292
	3	BRCA1	0	0.61242	0.58	0.258	0
	3	ORC6	0	0.603216	0.578	0.267	0
	3	SNRPB	1.50793e-175	0.597849	0.799	0.732	4.48352e-171
	3	UBE2T	1.82754e-200	0.590376	0.707	0.509	5.43383e-196
	3	PXMP2	1.25352e-135	0.589807	0.654	0.5	3.72708e-131
	3	RMI2	0	0.589605	0.454	0.176	0
	3	GGCT	1.05912e-175	0.588033	0.679	0.527	3.14908e-171
	3	NME1	9.17296e-162	0.579756	0.856	0.851	2.7274e-157
	3	CENPH	1.00433e-269	0.578893	0.591	0.327	2.98618e-265
	3	RAN	3.60354e-205	0.567591	0.914	0.884	1.07144e-200
	3	MAD2L1	7.91156e-268	0.5499	0.657	0.364	2.35234e-263
	3	RPA3	6.51918e-152	0.547464	0.668	0.509	1.93835e-147
	3	NUDT1	6.71138e-159	0.546502	0.677	0.512	1.99549e-154
	3	CKS1B	1.88369e-153	0.53493	0.725	0.546	5.60078e-149
	3	DEK	4.87494e-147	0.528816	0.795	0.796	1.44946e-142
	3	CKB	1.74263e-181	0.522735	0.889	0.871	5.18136e-177
	3	CENPX	1.6645e-110	0.521653	0.781	0.735	4.94905e-106
	3	PPP1R14B	2.89838e-92	0.521643	0.812	0.777	8.61776e-88
	3	RFC4	2.95485e-202	0.520735	0.549	0.337	8.78566e-198
	3	CENPU	1.31839e-275	0.515785	0.549	0.272	3.91998e-271
	3	LSM4	2.967e-114	0.514739	0.753	0.663	8.82179e-110
	3	CDK2AP1	1.06151e-24	0.510433	0.431	0.374	3.15618e-20
	3	RAD51C	1.61057e-114	0.50919	0.676	0.56	4.78869e-110
	3	CDC45	0	0.506154	0.428	0.155	0
	3	ATP5MC1	1.67561e-123	0.505526	0.835	0.832	4.98209e-119
	3	ATAD2	1.65687e-260	0.500839	0.547	0.272	4.92638e-256
	3	DCTPP1	6.04868e-125	0.500568	0.618	0.48	1.79846e-120
	3	UNG	6.74289e-219	0.49516	0.483	0.263	2.00486e-214
	3	TMSB15A	2.32288e-114	0.49229	0.746	0.659	6.90662e-110
	3	CHCHD2	2.78316e-265	0.485386	0.919	0.916	8.27518e-261
	3	MYBL2	3.75516e-231	0.476048	0.448	0.207	1.11652e-226
	3	SIVA1	3.69429e-91	0.475761	0.651	0.531	1.09842e-86
	3	CENPK	4.42234e-288	0.474321	0.481	0.223	1.31489e-283
	3	HELLS	3.25943e-177	0.471182	0.615	0.423	9.69128e-173
	3	CIAO2B	1.44687e-11	0.464494	0.379	0.351	4.30197e-07
	3	RAD51AP1	4.00956e-268	0.461262	0.514	0.247	1.19216e-263
	3	SNRNP25	8.28327e-96	0.459903	0.566	0.442	2.46286e-91
	3	CDK4	4.60246e-77	0.456873	0.665	0.581	1.36845e-72
	3	TOMM5	2.46696e-49	0.456662	0.577	0.491	7.335e-45
	3	SNRPE	1.51521e-109	0.456228	0.827	0.82	4.50518e-105
	3	TUBB3	9.24553e-30	0.44551	0.576	0.511	2.74897e-25
	3	FDPS	1.17535e-48	0.444046	0.753	0.695	3.49468e-44
	3	SNRPD1	1.16228e-105	0.443789	0.811	0.803	3.45581e-101
	3	HMGA1	1.06587e-68	0.440373	0.72	0.659	3.16915e-64
	3	TOMM6	4.53651e-09	0.438419	0.364	0.339	0.000134884
	3	CHEK1	9.70713e-289	0.437571	0.489	0.228	2.88622e-284
	3	HINT1	1.65716e-206	0.436731	0.928	0.917	4.92722e-202
	3	LSM2	1.61795e-55	0.433079	0.667	0.601	4.81066e-51
	3	CDT1	6.15368e-202	0.431411	0.486	0.256	1.82967e-197
	3	HSPE1	1.08816e-83	0.426043	0.814	0.818	3.23543e-79
	3	GAPDH	1.74428e-237	0.425601	0.979	0.966	5.18628e-233
	3	CDCA7	4.97408e-295	0.424198	0.423	0.177	1.47894e-290
	3	PFN1	3.3602e-57	0.423741	0.818	0.795	9.99088e-53
	3	LSM3	1.77135e-86	0.420031	0.754	0.712	5.26675e-82
	3	CDC6	0	0.419858	0.401	0.152	0
	3	RPA2	2.54998e-75	0.415342	0.516	0.398	7.58185e-71
	3	GTF3A	6.58416e-46	0.414674	0.706	0.655	1.95767e-41
	3	PSMC3IP	5.04239e-167	0.414652	0.494	0.296	1.49925e-162
	3	RFC5	8.63171e-152	0.411313	0.411	0.226	2.56647e-147
	3	CENPM	3.06222e-173	0.410754	0.436	0.229	9.10489e-169
	3	MRPL12	2.18878e-48	0.4107	0.684	0.633	6.50791e-44
	3	CACYBP	2.04678e-70	0.410254	0.743	0.71	6.08569e-66
	3	SMC2	1.11436e-111	0.407371	0.639	0.48	3.31333e-107
	3	ZWINT	7.67486e-236	0.403725	0.452	0.212	2.28197e-231
	3	ANAPC11	7.08431e-86	0.403706	0.835	0.825	2.10638e-81
	3	EIF4A1	2.02664e-64	0.402907	0.882	0.87	6.02581e-60
	3	ACAT2	1.27721e-38	0.40046	0.586	0.499	3.79754e-34
	3	XRCC2	3.75555e-245	0.399978	0.42	0.19	1.11664e-240
	3	PPIA	1.98575e-176	0.399937	0.917	0.926	5.90422e-172
	3	TUBB	4.74491e-143	0.399907	0.965	0.944	1.4108e-138
	3	SLBP	1.26839e-96	0.399117	0.55	0.417	3.77132e-92
	3	POLR3K	2.51861e-117	0.397759	0.461	0.298	7.48857e-113
	3	BANF1	9.56284e-48	0.397418	0.787	0.77	2.84332e-43
Cell cycle - M phase	4	CENPF	0	3.09686	0.884	0.346	0
	4	TOP2A	0	2.86319	0.872	0.305	0
	4	UBE2C	0	2.72003	0.873	0.25	0
	4	PTTG1	0	2.57693	0.853	0.245	0
	4	ASPM	0	2.37514	0.732	0.171	0
	4	KPNA2	0	2.17017	0.858	0.609	0
	4	CCNB1	0	2.13064	0.741	0.183	0
	4	MKI67	0	2.08524	0.808	0.217	0
	4	ARL6IP1	0	2.03951	0.908	0.698	0
	4	UBE2S	0	2.03599	0.944	0.741	0
	4	BIRC5	0	2.02744	0.861	0.279	0
	4	HMGB2	0	1.97825	0.946	0.634	0
	4	CCNB2	0	1.96127	0.786	0.158	0
	4	NUSAP1	0	1.93135	0.779	0.233	0
	4	TPX2	0	1.8624	0.752	0.207	0
	4	CENPE	0	1.74431	0.688	0.142	0
	4	CKS2	0	1.71716	0.78	0.374	0
	4	NUF2	0	1.66553	0.74	0.202	0
	4	PRC1	0	1.6602	0.759	0.3	0
	4	CDKN3	0	1.65939	0.724	0.206	0
	4	CKAP2	0	1.60058	0.764	0.402	0
	4	GTSE1	0	1.59784	0.72	0.189	0
	4	ENDOG	0	1.56836	0.81	0.34	0
	4	CENPA	0	1.56628	0.644	0.084	0
	4	HMMR	0	1.55999	0.675	0.101	0
	4	TUBB4B	0	1.54019	0.802	0.612	0
	4	CDC20	0	1.51426	0.66	0.077	0
	4	NEK2	0	1.448	0.631	0.079	0
	4	CDK1	0	1.44451	0.662	0.203	0
	4	PLK1	0	1.43569	0.647	0.069	0
	4	CKS1B	0	1.42187	0.862	0.543	0
	4	PRR11	0	1.40215	0.713	0.186	0
	4	SMC4	0	1.37505	0.78	0.355	0
	4	ANP32E	0	1.37471	0.797	0.401	0
	4	PBK	0	1.3536	0.714	0.197	0
	4	SGO2	0	1.35019	0.648	0.149	0
	4	ECT2	0	1.34325	0.673	0.167	0
	4	KIF14	0	1.32341	0.609	0.099	0
	4	PIMREG	0	1.29945	0.643	0.112	0
	4	DLGAP5	0	1.29858	0.63	0.101	0
	4	MAD2L1	0	1.29343	0.811	0.364	0
	4	TROAP	0	1.2754	0.687	0.105	0
	4	CCNA2	0	1.26798	0.628	0.137	0
	4	DEPDC1	0	1.25433	0.606	0.105	0
	4	CKAP2L	0	1.22141	0.627	0.138	0
	4	GAS2L3	0	1.20914	0.591	0.066	0
	4	UBALD2	0	1.18911	0.745	0.481	0
	4	CDCA8	0	1.18784	0.617	0.114	0
	4	ODC1	5.49154e-66	1.16398	0.823	0.689	1.6328e-61
	4	KIF20B	0	1.16207	0.678	0.285	0
	4	RAD21	0	1.16061	0.858	0.637	0
	4	TUBA1C	0	1.16059	0.506	0.145	0
	4	KIF11	0	1.13968	0.639	0.17	0
	4	KNSTRN	0	1.13905	0.689	0.261	0
	4	NDC80	0	1.12553	0.617	0.153	0
	4	AURKA	0	1.12242	0.57	0.086	0
	4	MZT1	0	1.10933	0.844	0.615	0
	4	TTK	0	1.10896	0.609	0.122	0
	4	KIF2C	0	1.10811	0.601	0.104	0
	4	NUCKS1	0	1.08811	0.938	0.854	0
	4	DBF4	0	1.08352	0.674	0.303	0
	4	KNL1	0	1.08004	0.629	0.137	0
	4	HMGB3	0	1.07472	0.795	0.416	0
	4	HMGN2	0	1.0743	0.961	0.878	0
	4	PIF1	0	1.05408	0.513	0.053	0
	4	KIF23	0	1.04219	0.578	0.114	0
	4	ARHGAP11A	0	1.03056	0.578	0.121	0
	4	SKA2	0	1.01861	0.857	0.628	0
	4	KIFC1	0	1.01207	0.626	0.159	0
	4	HMGB1	0	0.997669	0.988	0.948	0
	4	AURKB	0	0.997664	0.588	0.149	0
	4	KIF4A	0	0.997092	0.601	0.104	0
	4	RACGAP1	0	0.972799	0.63	0.173	0
	4	TACC3	0	0.957435	0.623	0.142	0
	4	CKAP5	0	0.957374	0.726	0.404	0
	4	BUB1	0	0.956179	0.55	0.068	0
	4	KIF20A	0	0.955052	0.559	0.063	0
	4	SGO1	0	0.94969	0.609	0.158	0
	4	CEP55	0	0.936917	0.543	0.084	0
	4	APOLD1	0	0.934094	0.488	0.113	0
	4	NCAPG	0	0.927184	0.625	0.185	0
	4	NCAPD2	0	0.919283	0.655	0.206	0
	4	TMPO	4.65639e-294	0.908572	0.829	0.605	1.38449e-289
	4	CCNA1	0	0.907658	0.492	0.058	0
	4	H2AFZ	0	0.883866	0.967	0.889	0
	4	TUBA1B	1.03519e-283	0.853423	0.973	0.908	3.07793e-279
	4	FOXM1	0	0.847025	0.654	0.177	0
	4	CDC25B	0	0.846255	0.655	0.226	0
	4	MIS18BP1	0	0.841916	0.68	0.327	0
	4	HSP90B1	5.27752e-307	0.835171	0.898	0.8	1.56917e-302
	4	BUB3	1.7128e-304	0.823257	0.801	0.581	5.09268e-300
	4	LBR	2.22373e-289	0.820707	0.724	0.45	6.61182e-285
	4	CENPW	0	0.816614	0.664	0.278	0
	4	CIT	0	0.812323	0.574	0.173	0
	4	PARPBP	0	0.810257	0.603	0.172	0
	4	CDCA2	0	0.81001	0.524	0.084	0
	4	MXD3	0	0.802876	0.539	0.187	0
	4	TRIM59	0	0.792545	0.486	0.129	0
	4	SPAG5	0	0.786454	0.567	0.129	0
	4	HRAS	1.76636e-22	0.786023	0.741	0.634	5.25192e-18
	4	CDKN2D	6.83016e-146	0.785987	0.714	0.516	2.03081e-141
	4	LAPTM4A	3.70621e-118	0.779352	0.831	0.663	1.10197e-113
	4	H2AFV	0	0.77577	0.869	0.679	0
	4	BUB1B	0	0.775268	0.549	0.121	0
	4	LMNB1	0	0.775259	0.671	0.321	0
	4	H2AFX	1.56806e-268	0.772049	0.616	0.312	4.6623e-264
	4	SFPQ	1.72757e-302	0.770749	0.92	0.821	5.1366e-298
	4	UBE2T	1.29172e-229	0.764299	0.741	0.514	3.84066e-225
	4	GPSM2	0	0.764076	0.617	0.286	0
	4	KIF18A	0	0.764065	0.502	0.084	0
	4	HP1BP3	3.87884e-180	0.759787	0.84	0.707	1.1533e-175
	4	HDGF	6.991e-294	0.757907	0.82	0.599	2.07864e-289
	4	ASCL1	2.60647e-144	0.748213	0.469	0.249	7.74982e-140
	4	DTYMK	3.19444e-269	0.737	0.705	0.429	9.49802e-265
	4	KIF5B	1.53443e-260	0.706532	0.844	0.685	4.56232e-256
	4	RTKN2	0	0.705159	0.576	0.18	0
	4	DDX39A	1.05832e-278	0.700299	0.744	0.456	3.1467e-274
	4	HNRNPA2B1	0	0.687153	0.964	0.913	0
	4	G2E3	0	0.683938	0.616	0.284	0
	4	NMU	0	0.681358	0.351	0.086	0
	4	DCAF7	4.93937e-234	0.671253	0.847	0.716	1.46862e-229
	4	H1FX	6.97445e-271	0.671245	0.929	0.817	2.07371e-266
	4	PSRC1	0	0.669925	0.471	0.078	0
	4	MYEF2	1.17942e-239	0.667365	0.83	0.662	3.50677e-235
	4	CEP70	0	0.662762	0.574	0.198	0
	4	LSM5	3.98575e-232	0.662721	0.853	0.708	1.18508e-227
	4	CDKN2C	6.25838e-177	0.655868	0.604	0.352	1.8608e-172
	4	SMC2	2.87856e-223	0.654235	0.743	0.479	8.55883e-219
	4	CRNDE	1.13446e-209	0.65034	0.622	0.339	3.37308e-205
	4	SOX11	2.56793e-191	0.645428	0.911	0.795	7.63523e-187
	4	TMSB15A	3.54183e-214	0.640852	0.862	0.654	1.05309e-209
	4	PHF19	0	0.637213	0.577	0.226	0
	4	HJURP	0	0.635895	0.456	0.089	0
	4	JPT1	2.03098e-246	0.632373	0.962	0.921	6.03871e-242
	4	ATP5F1B	4.48871e-280	0.628519	0.932	0.863	1.33463e-275
	4	RAN	1.21892e-215	0.627301	0.952	0.882	3.6242e-211
	4	CNIH4	3.87437e-221	0.618251	0.692	0.431	1.15197e-216
	4	KIF22	5.24094e-247	0.614987	0.634	0.344	1.55829e-242
	4	NDE1	0	0.61229	0.458	0.084	0
	4	CDCA3	0	0.6106	0.416	0.055	0
	4	EMC9	1.11885e-269	0.606624	0.657	0.354	3.32667e-265
	4	TYMS	8.66649e-251	0.600921	0.726	0.373	2.57681e-246
	4	ILF2	3.43647e-211	0.596391	0.893	0.789	1.02177e-206
	4	CDKN1B	1.50585e-169	0.592645	0.723	0.508	4.47734e-165
	4	POLR2B	2.89144e-15	0.589803	0.623	0.513	8.59711e-11
	4	ANLN	0	0.586432	0.471	0.108	0
	4	NCAPH	0	0.584113	0.504	0.133	0
	4	SYNE2	1.36559e-159	0.574178	0.692	0.448	4.0603e-155
	4	SAPCD2	0	0.566311	0.445	0.071	0
	4	STMN1	2.02215e-191	0.566065	0.984	0.955	6.01246e-187
	4	SCLT1	3.39576e-253	0.565393	0.593	0.297	1.00966e-248
	4	B2M	1.00027e-191	0.564828	0.912	0.755	2.97411e-187
	4	CIP2A	0	0.559248	0.533	0.165	0
	4	RBMX	2.52808e-204	0.553279	0.892	0.774	7.51675e-200
	4	RANGAP1	4.84432e-266	0.553143	0.618	0.309	1.44036e-261
	4	LMO7	0	0.550422	0.417	0.115	0
	4	FAM83D	0	0.545247	0.409	0.045	0
	4	SPC25	0	0.532278	0.496	0.144	0
	4	CBX1	3.01258e-182	0.530433	0.914	0.83	8.95731e-178
	4	HNRNPM	2.07405e-169	0.522767	0.87	0.731	6.16677e-165
	4	NEFM	3.71119e-72	0.522605	0.673	0.497	1.10345e-67
	4	KMT5A	1.39856e-184	0.522527	0.626	0.368	4.15834e-180
	4	CENPU	3.24224e-267	0.513069	0.624	0.277	9.64016e-263
	4	ZWINT	0	0.512838	0.563	0.213	0
	4	MARCKS	1.15785e-158	0.512742	0.958	0.92	3.44263e-154
	4	RHEB	7.34577e-134	0.511967	0.825	0.696	2.18412e-129
	4	CDC25C	0	0.511358	0.413	0.059	0
	4	KIF15	0	0.507343	0.469	0.127	0
	4	INCENP	0	0.506212	0.444	0.107	0
	4	SPDL1	8.08546e-229	0.503303	0.522	0.243	2.40405e-224
	4	ANP32A	4.13305e-148	0.499049	0.789	0.613	1.22888e-143
	4	PTMS	1.01637e-168	0.498613	0.964	0.914	3.02197e-164
	4	NUDCD2	3.58123e-147	0.496867	0.652	0.442	1.06481e-142
	4	EZH2	3.72988e-211	0.49632	0.643	0.347	1.109e-206
	4	PTN	7.35839e-40	0.494104	0.582	0.472	2.18787e-35
	4	EZR	3.39154e-232	0.490956	0.539	0.246	1.00841e-227
	4	CENPN	0	0.485652	0.524	0.168	0
	4	FBXO5	1.83201e-230	0.485307	0.511	0.222	5.44711e-226
	4	DEPDC1B	0	0.484056	0.433	0.09	0
	4	CCDC34	2.77115e-176	0.48363	0.64	0.372	8.23945e-172
	4	MAZ	1.55893e-161	0.483329	0.848	0.682	4.63516e-157
	4	COX8A	9.66619e-186	0.481817	0.931	0.859	2.87405e-181
	4	FADS1	1.58943e-111	0.479842	0.722	0.537	4.72586e-107
	4	CCNF	0	0.473646	0.437	0.126	0
	4	FDFT1	1.01965e-130	0.468889	0.622	0.39	3.03172e-126
	4	HMGCS1	1.79496e-106	0.46731	0.577	0.367	5.33695e-102
	4	SAP30	8.90178e-128	0.462302	0.664	0.451	2.64677e-123
	4	CCAR1	1.91788e-152	0.458465	0.721	0.527	5.70242e-148
	4	IQGAP3	0	0.457864	0.383	0.071	0
	4	CDK19	3.74535e-158	0.456329	0.588	0.347	1.11361e-153
	4	LDHA	4.78831e-114	0.447785	0.834	0.664	1.42371e-109
	4	CBX5	6.91229e-131	0.445381	0.848	0.721	2.05523e-126
	4	HSPH1	8.18096e-79	0.444874	0.788	0.643	2.43244e-74
	4	CMC2	7.32644e-138	0.439015	0.652	0.432	2.17837e-133
	4	CDC27	3.65425e-135	0.436883	0.644	0.433	1.08652e-130
	4	PCM1	3.33947e-117	0.436841	0.842	0.714	9.92924e-113
	4	NUDT1	8.07995e-141	0.436491	0.746	0.514	2.40241e-136
	4	DEK	6.21512e-139	0.434244	0.891	0.788	1.84794e-134
	4	CCSAP	1.2734e-107	0.433043	0.617	0.419	3.78619e-103
	4	HSD17B11	3.45587e-114	0.432406	0.758	0.576	1.02753e-109
	4	TBX2	1.08214e-102	0.431809	0.676	0.471	3.21754e-98
	4	CCDC68	1.52156e-116	0.431597	0.437	0.239	4.52404e-112
	4	C12orf75	5.85029e-117	0.431202	0.68	0.453	1.73947e-112
	4	LMO4	2.49246e-119	0.430972	0.571	0.347	7.41083e-115
	4	DIAPH3	0	0.429888	0.443	0.132	0
	4	SNUPN	1.00167e-19	0.426216	0.33	0.234	2.97825e-15
	4	SMARCA1	2.59571e-86	0.424293	0.694	0.534	7.71783e-82
	4	TOP1	1.54368e-102	0.422191	0.8	0.657	4.58984e-98
	4	SEPHS1	4.54102e-154	0.421324	0.568	0.323	1.35018e-149
	4	JADE1	1.83106e-170	0.420656	0.584	0.334	5.44428e-166
	4	RHOBTB3	1.32256e-119	0.418476	0.756	0.563	3.93237e-115
	4	MND1	2.73783e-272	0.417744	0.446	0.16	8.14039e-268
	4	SQLE	2.24294e-96	0.41697	0.682	0.489	6.66894e-92
	4	C21orf58	8.51435e-171	0.409938	0.476	0.225	2.53157e-166
	4	PNRC2	2.44032e-107	0.408213	0.637	0.435	7.25579e-103
	4	PPP1CC	7.76213e-127	0.406069	0.841	0.711	2.30792e-122
	4	MEX3A	1.19621e-90	0.40583	0.76	0.62	3.55668e-86
	4	MRPL51	4.10629e-120	0.405697	0.858	0.753	1.22092e-115
	4	WEE1	1.19329e-185	0.405032	0.55	0.279	3.548e-181
	4	FBLN1	3.04025e-131	0.40414	0.743	0.504	9.03959e-127
	4	C12orf49	1.18198e-161	0.40295	0.56	0.306	3.51438e-157
	4	SUN2	4.00311e-243	0.399755	0.476	0.195	1.19024e-238
	4	NSD2	7.92253e-138	0.398536	0.707	0.489	2.35561e-133
NOR "Chromaffin"	5	DLK1	0	3.39762	0.465	0.149	0
	5	VEGFA	0	1.76012	0.647	0.266	0
	5	CDKN1C	1.36846e-124	2.47467	0.753	0.604	4.06885e-120
	5	HSPA1A	3.56509e-174	1.55442	0.794	0.597	1.06001e-169
	5	GAL	3.10699e-304	1.5483	0.829	0.509	9.238e-300
	5	IGFBP2	1.06646e-28	1.38375	0.637	0.564	3.17089e-24
	5	LDHA	0	1.34172	0.89	0.662	0
	5	SNHG7	6.46816e-278	1.29402	0.839	0.627	1.92318e-273
	5	HSPA1B	1.80044e-224	1.28971	0.653	0.362	5.35326e-220
	5	HSPA6	4.95141e-255	1.27825	0.262	0.061	1.4722e-250
	5	DNAJB1	1.79842e-188	1.25414	0.653	0.406	5.34725e-184
	5	ZFAS1	5.20754e-285	1.17307	0.943	0.833	1.54836e-280
	5	ODC1	2.73475e-89	1.17107	0.821	0.69	8.13122e-85
	5	TAF1D	0	1.13662	0.823	0.568	0
	5	RGS4	1.14364e-59	1.10309	0.573	0.5	3.40039e-55
	5	SNHG8	0	1.07801	0.92	0.727	0
	5	MEG3	6.05447e-60	1.05942	0.904	0.818	1.80018e-55
	5	BNIP3	2.99303e-182	1.02204	0.797	0.594	8.89917e-178
	5	DDIT4	2.18567e-237	0.944955	0.525	0.238	6.49867e-233
	5	PGK1	3.47772e-177	0.935114	0.853	0.688	1.03403e-172
	5	EPB41L4A-AS1	2.37465e-213	0.930315	0.887	0.726	7.06056e-209
	5	TAC3	9.86458e-113	0.909092	0.317	0.143	2.93304e-108
	5	NDRG1	9.43904e-171	0.892822	0.478	0.239	2.80651e-166
	5	VGF	2.30414e-151	0.887483	0.465	0.223	6.85089e-147
	5	MYCN	1.20463e-87	0.874345	0.592	0.458	3.58174e-83
	5	HSPB1	2.91037e-56	0.859828	0.746	0.662	8.65341e-52
	5	HIST3H2A	2.0778e-229	0.82833	0.779	0.513	6.17791e-225
	5	CCNB1IP1	2.36648e-190	0.814824	0.74	0.521	7.03625e-186
	5	FAM162A	7.71406e-303	0.81436	0.522	0.199	2.29362e-298
	5	C8orf59	2.09265e-293	0.812761	0.716	0.356	6.22208e-289
	5	TIMP1	1.14556e-206	0.806292	0.508	0.222	3.4061e-202
	5	NPM1	1.82208e-192	0.770742	0.974	0.916	5.41759e-188
	5	LAPTM4A	1.30475e-09	0.761173	0.737	0.67	3.87942e-05
	5	EIF3E	4.75274e-169	0.757249	0.9	0.78	1.41313e-164
	5	SNHG25	1.45477e-164	0.749539	0.607	0.366	4.32547e-160
	5	SLC3A2	2.91217e-158	0.742108	0.765	0.537	8.65875e-154
	5	SHMT2	1.94858e-206	0.739816	0.577	0.302	5.79371e-202
	5	EEF1A2	6.613e-220	0.724002	0.959	0.877	1.96624e-215
	5	POLR1D	4.64384e-203	0.713984	0.879	0.709	1.38075e-198
	5	PTPRN	6.44139e-81	0.704068	0.609	0.424	1.91522e-76
	5	TPI1	2.61965e-109	0.703267	0.943	0.847	7.78901e-105
	5	OLFM1	6.87062e-59	0.701726	0.646	0.509	2.04284e-54
	5	LINC00682	5.2351e-94	0.696725	0.833	0.745	1.55655e-89
	5	EIF1	2.20448e-173	0.695954	0.992	0.959	6.55457e-169
	5	NDUFA4L2	5.34239e-13	0.693508	0.417	0.364	1.58845e-08
	5	RSL24D1	1.72442e-209	0.681771	0.899	0.748	5.12723e-205
	5	INSM1	5.56125e-148	0.664237	0.473	0.235	1.65353e-143
	5	GAPDH	7.18878e-142	0.652579	0.995	0.966	2.13744e-137
	5	EEF1B2	1.79492e-153	0.638972	0.967	0.914	5.33684e-149
	5	EEF2	1.55791e-168	0.63691	0.969	0.917	4.63214e-164
	5	RSL1D1	7.80882e-179	0.635987	0.832	0.661	2.3218e-174
	5	PGF	5.27192e-185	0.627416	0.365	0.141	1.5675e-180
	5	TMEM176A	2.05182e-71	0.624442	0.521	0.366	6.10067e-67
	5	PKM	1.57327e-124	0.624298	0.866	0.724	4.67781e-120
	5	ADM	1.77662e-212	0.617023	0.437	0.171	5.28242e-208
	5	NCBP2-AS2	3.14518e-304	0.613482	0.528	0.196	9.35157e-300
	5	BTF3	1.32438e-178	0.6084	0.973	0.911	3.93779e-174
	5	C19orf70	3.3629e-243	0.608352	0.694	0.333	9.99892e-239
	5	HSPD1	2.01252e-146	0.603785	0.922	0.828	5.98382e-142
	5	SLC16A3	0	0.603069	0.26	0.048	0
	5	UBA52	1.46783e-184	0.599515	0.979	0.93	4.36429e-180
	5	SMIM26	8.24168e-222	0.597701	0.829	0.604	2.4505e-217
	5	HSPA5	7.0142e-95	0.597293	0.769	0.619	2.08553e-90
	5	NPW	2.80808e-283	0.585789	0.386	0.107	8.34928e-279
	5	TIMM13	1.69599e-180	0.585201	0.889	0.739	5.04268e-176
	5	IER5	4.94166e-96	0.584239	0.409	0.224	1.4693e-91
	5	FAM96B	1.47049e-203	0.571359	0.756	0.397	4.37222e-199
	5	HSPE1	1.54318e-173	0.565302	0.931	0.81	4.58835e-169
	5	NACA	2.05233e-161	0.565018	0.991	0.955	6.10219e-157
	5	RACK1	1.4139e-145	0.564425	0.985	0.949	4.20395e-141
	5	ENO1	2.21918e-80	0.561654	0.891	0.784	6.59828e-76
	5	C19orf53	2.71345e-145	0.546444	0.84	0.685	8.06791e-141
	5	FAM57B	2.01119e-197	0.546311	0.664	0.343	5.97988e-193
	5	EIF2A	9.20726e-190	0.546203	0.747	0.519	2.73759e-185
	5	ATP5MC2	2.40226e-123	0.541791	0.954	0.895	7.14265e-119
	5	NXPH4	3.09094e-75	0.539977	0.421	0.259	9.1903e-71
	5	LMNA	1.50169e-68	0.539377	0.534	0.365	4.46498e-64
	5	FTL	2.26324e-134	0.538854	0.984	0.932	6.72928e-130
	5	TOMM7	8.34353e-128	0.536528	0.931	0.848	2.48078e-123
	5	MTHFD2	1.0292e-116	0.53639	0.596	0.387	3.06013e-112
	5	NEAT1	3.40212e-79	0.536386	0.794	0.627	1.01155e-74
	5	PPDPF	3.89177e-89	0.533799	0.922	0.831	1.15714e-84
	5	RAMP1	7.26529e-58	0.524341	0.864	0.78	2.16019e-53
	5	AC110285.6	1.73126e-178	0.524224	0.283	0.09	5.14756e-174
	5	TMEM176B	5.84649e-40	0.524075	0.555	0.446	1.73834e-35
	5	EIF4A2	4.62803e-179	0.519899	0.956	0.868	1.37605e-174
	5	A1BG	3.26517e-208	0.51747	0.602	0.308	9.70833e-204
	5	TCEAL9	8.80816e-93	0.51541	0.693	0.508	2.61893e-88
	5	TRMT112	1.15923e-137	0.51099	0.908	0.755	3.44675e-133
	5	CLNS1A	1.59562e-153	0.507034	0.72	0.515	4.74426e-149
	5	EBPL	1.27591e-126	0.505077	0.741	0.554	3.79367e-122
	5	PGAM1	1.42081e-133	0.503367	0.816	0.63	4.2245e-129
	5	FAU	1.68083e-163	0.502805	0.994	0.963	4.99762e-159
	5	SSR4	5.42328e-135	0.502354	0.912	0.813	1.6125e-130
	5	FKBP2	1.1553e-101	0.501995	0.688	0.467	3.43506e-97
	5	TAF7	1.65894e-129	0.498054	0.833	0.653	4.93253e-125
	5	P4HA1	4.35637e-225	0.497609	0.318	0.098	1.29528e-220
	5	TTC32	4.65801e-21	0.494983	0.355	0.275	1.38497e-16
	5	HLA-A	2.51154e-96	0.492172	0.582	0.375	7.46756e-92
	5	SNHG12	5.37377e-104	0.490716	0.473	0.272	1.59778e-99
	5	UQCRB	1.06412e-163	0.490264	0.957	0.88	3.16394e-159
	5	PABPC1	2.75511e-98	0.489982	0.881	0.791	8.19178e-94
	5	AES	7.65928e-179	0.489284	0.695	0.365	2.27733e-174
	5	COX7C	9.45449e-164	0.489163	0.969	0.908	2.8111e-159
	5	SLC2A1	7.76499e-134	0.489089	0.308	0.126	2.30877e-129
	5	RGS10	7.57176e-198	0.488473	0.398	0.154	2.25131e-193
	5	DPP7	3.71123e-176	0.485665	0.66	0.379	1.10346e-171
	5	EEF1D	1.12854e-105	0.48547	0.835	0.724	3.3555e-101
	5	ZNF581	1.00944e-202	0.484468	0.493	0.221	3.00138e-198
	5	EIF3M	9.41962e-140	0.481574	0.813	0.661	2.80074e-135
	5	OAZ1	3.81078e-149	0.481254	0.95	0.86	1.13306e-144
	5	PRSS3	3.75054e-156	0.479275	0.584	0.32	1.11515e-151
	5	ATP5F1E	5.56819e-125	0.478382	0.987	0.94	1.65559e-120
	5	CCT4	4.61208e-140	0.477441	0.88	0.768	1.37131e-135
	5	TENT5A	1.02725e-178	0.470388	0.301	0.102	3.05432e-174
	5	NOP53	4.45992e-102	0.466528	0.833	0.703	1.32607e-97
	5	NMB	6.98344e-110	0.466099	0.361	0.177	2.07639e-105
	5	GNAS	1.98478e-33	0.46471	0.996	0.974	5.90135e-29
	5	MRPL10	3.26051e-118	0.463198	0.636	0.432	9.69446e-114
	5	SEPT2	1.28316e-203	0.456036	0.657	0.328	3.81523e-199
	5	IMPDH2	9.72353e-120	0.455025	0.727	0.53	2.8911e-115
	5	KRT10	5.94593e-66	0.454989	0.884	0.76	1.7679e-61
	5	EIF3F	1.10457e-101	0.45269	0.872	0.772	3.28423e-97
	5	PDLIM2	4.62633e-111	0.452513	0.518	0.301	1.37555e-106
	5	SEPT7	4.40562e-135	0.450082	0.786	0.434	1.30992e-130
	5	C4orf3	2.01276e-96	0.449665	0.712	0.547	5.98453e-92
	5	RAMMET	1.08562e-197	0.449144	0.556	0.258	3.22788e-193
	5	NFATC4	6.59033e-87	0.446047	0.427	0.25	1.9595e-82
	5	IGBP1	2.6477e-95	0.443874	0.748	0.571	7.87241e-91
	5	EIF3H	1.16916e-108	0.443631	0.888	0.769	3.47626e-104
	5	CCT8	1.81349e-115	0.442631	0.868	0.749	5.39206e-111
	5	ATF4	6.04866e-108	0.441945	0.827	0.656	1.79845e-103
	5	NR4A1	1.82566e-121	0.439566	0.389	0.181	5.42822e-117
	5	SIX3	2.97165e-37	0.439466	0.533	0.422	8.8356e-33
	5	TMEM258	5.4286e-142	0.436017	0.935	0.838	1.61408e-137
	5	NLRP1	3.19233e-71	0.434226	0.568	0.358	9.49176e-67
	5	VDAC2	8.02726e-126	0.433461	0.896	0.79	2.38674e-121
	5	ABCE1	1.81203e-130	0.433444	0.654	0.446	5.38771e-126
	5	ALDOA	1.20641e-122	0.433364	0.401	0.2	3.58703e-118
	5	DDIT3	4.66748e-56	0.433118	0.46	0.31	1.38778e-51
	5	SNHG15	2.41701e-65	0.431198	0.706	0.563	7.18651e-61
	5	TXNL1	2.47748e-97	0.429855	0.873	0.754	7.3663e-93
	5	FAM198B	5.85285e-143	0.428892	0.252	0.082	1.74023e-138
	5	CHORDC1	3.2879e-96	0.428525	0.643	0.455	9.77591e-92
	5	RAB3A	2.09709e-110	0.428432	0.644	0.426	6.23529e-106
	5	KDELR1	1.85911e-90	0.425142	0.824	0.71	5.52769e-86
	5	PPA1	2.99444e-109	0.424743	0.901	0.814	8.90337e-105
	5	UBE2M	8.35437e-74	0.424137	0.814	0.672	2.484e-69
	5	TPM2	2.99096e-286	0.423925	0.374	0.105	8.89302e-282
	5	CDKN1A	7.46557e-49	0.421538	0.321	0.196	2.21974e-44
	5	SELENOK	9.22595e-70	0.41799	0.8	0.646	2.74315e-65
	5	EEF1A1	6.41367e-87	0.417783	0.998	0.99	1.90698e-82
	5	SEC61G	1.7475e-107	0.417762	0.922	0.829	5.19583e-103
	5	RNMT	9.84683e-103	0.417477	0.861	0.691	2.92776e-98
	5	CAMLG	4.8739e-93	0.417147	0.865	0.743	1.44916e-88
	5	NSA2	2.44703e-106	0.416085	0.9	0.797	7.27576e-102
	5	GDAP1L1	4.17865e-78	0.413709	0.741	0.613	1.24244e-73
	5	EIF3G	7.18392e-114	0.413563	0.878	0.742	2.13599e-109
	5	COX7A2L	7.77077e-76	0.413339	0.896	0.823	2.31048e-71
	5	SNRPE	4.75314e-44	0.40997	0.898	0.816	1.41325e-39
	5	C11orf1	1.00043e-126	0.409783	0.626	0.397	2.97458e-122
	5	HSPH1	7.98914e-55	0.407392	0.787	0.645	2.37541e-50
	5	NOL3	2.93845e-105	0.407339	0.428	0.23	8.73689e-101
	5	TOMM20	4.10998e-121	0.406947	0.934	0.84	1.22202e-116
	5	HSP90AA1	3.28178e-39	0.405109	0.993	0.96	9.75771e-35
	5	AL118516.1	1.61764e-87	0.404883	0.49	0.298	4.80973e-83
	5	PFDN5	3.87347e-82	0.402891	0.972	0.902	1.1517e-77
	5	CSKMT	7.29898e-73	0.402739	0.395	0.228	2.17021e-68
	5	POLR2H	5.64848e-117	0.402682	0.726	0.525	1.67946e-112
	5	NDUFB5	6.20327e-120	0.401328	0.77	0.606	1.84442e-115
	5	NOL10	6.98017e-17	0.400812	0.409	0.332	2.07542e-12
	5	CFAP36	2.06474e-87	0.400095	0.649	0.466	6.1391e-83
	5	ANKRD37	7.25542e-210	0.399804	0.323	0.104	2.15725e-205
	5	CHMP2A	2.07115e-93	0.396689	0.807	0.639	6.15815e-89
	5	OSTC	5.43656e-110	0.396065	0.75	0.582	1.61645e-105
	5	TPT1	3.37557e-120	0.395518	0.991	0.966	1.00366e-115
NOR "Mesenchymal"	6	NBAS	0	2.848	0.967	0.412	0
	6	NR2F1	0	2.68383	0.974	0.228	0
	6	TAC1	0	2.63287	0.692	0.055	0
	6	DDX1	0	2.48411	0.988	0.73	0
	6	C11orf96	0	2.42396	0.929	0.261	0
	6	IER2	0	2.2882	0.988	0.638	0
	6	FOXC1	0	2.06485	0.831	0.063	0
	6	TIMP3	0	2.06478	0.803	0.219	0
	6	GAL	1.47435e-268	2.03117	0.921	0.518	4.3837e-264
	6	FOS	0	2.01287	0.991	0.795	0
	6	ADCYAP1	0	1.89302	0.839	0.148	0
	6	TWIST1	0	1.86597	0.932	0.266	0
	6	IGFBP5	1.28976e-226	1.83905	0.646	0.224	3.83485e-222
	6	ISG15	0	1.77119	0.599	0.121	0
	6	ETV1	0	1.76136	0.79	0.115	0
	6	JUNB	1.40723e-299	1.72907	0.953	0.607	4.18411e-295
	6	MIR99AHG	0	1.71874	0.878	0.143	0
	6	TESC	0	1.61509	0.761	0.175	0
	6	EGR1	0	1.60664	0.974	0.585	0
	6	PHLDA1	0	1.57059	0.711	0.162	0
	6	SERPINF1	0	1.56417	0.806	0.076	0
	6	MARCH11	0	1.51643	0.956	0.584	0
	6	IGFBP2	3.57493e-244	1.47469	0.902	0.561	1.06293e-239
	6	GPR155	0	1.47185	0.78	0.294	0
	6	NR4A1	0	1.39668	0.649	0.182	0
	6	CCNI	0	1.36346	0.996	0.898	0
	6	SOX11	2.87871e-233	1.35044	0.982	0.799	8.55927e-229
	6	NFIB	4.05533e-295	1.34572	0.926	0.478	1.20577e-290
	6	XIST	0	1.3325	0.938	0.197	0
	6	C8orf59	0	1.31315	0.916	0.364	0
	6	IRS2	2.62952e-224	1.30249	0.849	0.509	7.81835e-220
	6	PLCE1	0	1.2989	0.652	0.12	0
	6	TAC3	5.53829e-225	1.28199	0.529	0.144	1.6467e-220
	6	NOP53	5.56987e-262	1.26212	0.961	0.705	1.65609e-257
	6	CRNDE	0	1.22308	0.851	0.347	0
	6	FAM84A	3.22579e-303	1.20523	0.665	0.184	9.59123e-299
	6	LINC00682	6.87744e-242	1.19478	0.978	0.745	2.04487e-237
	6	ATF5	1.91368e-167	1.17046	0.514	0.177	5.68994e-163
	6	IFI16	0	1.15616	0.595	0.069	0
	6	EBPL	9.9112e-266	1.15127	0.924	0.556	2.9469e-261
	6	MIDN	1.26392e-239	1.15035	0.879	0.553	3.758e-235
	6	SYNPO2	7.89282e-208	1.13685	0.652	0.258	2.34677e-203
	6	TOMM7	7.66264e-294	1.13389	0.993	0.849	2.27833e-289
	6	IFI6	4.41628e-193	1.12462	0.504	0.151	1.31309e-188
	6	PCOLCE	6.81934e-249	1.12255	0.844	0.427	2.0276e-244
	6	BTG1	6.77761e-199	1.11727	0.966	0.796	2.01519e-194
	6	JUND	8.23139e-256	1.1143	0.998	0.897	2.44744e-251
	6	COMMD6	2.50474e-286	1.1075	0.991	0.847	7.44734e-282
	6	LDHB	1.45429e-237	1.09513	0.99	0.857	4.32403e-233
	6	CEBPD	0	1.09498	0.431	0.037	0
	6	AES	1.42576e-250	1.08942	0.866	0.373	4.2392e-246
	6	PABPC1	2.08942e-216	1.08406	0.972	0.792	6.21246e-212
	6	FOSB	2.71919e-110	1.08083	0.706	0.409	8.08497e-106
	6	EIF3L	1.54236e-205	1.07699	0.959	0.799	4.58591e-201
	6	TIMP1	0	1.06173	0.77	0.226	0
	6	ISL1	3.19436e-221	1.05366	0.979	0.752	9.4978e-217
	6	EEF2	1.90572e-258	1.05326	0.996	0.919	5.66629e-254
	6	ALKBH7	5.8814e-239	1.05113	0.925	0.64	1.74872e-234
	6	GLRX	1.66305e-200	1.04334	0.594	0.216	4.94474e-196
	6	CDH10	0	1.03748	0.645	0.122	0
	6	PRKCA	1.68661e-184	1.0374	0.721	0.365	5.01481e-180
	6	PAGE5	0	1.03699	0.888	0.234	0
	6	KLHL13	3.73489e-216	1.03589	0.785	0.388	1.11049e-211
	6	TLE2	0	1.02291	0.536	0.057	0
	6	NHLH2	0	1.02016	0.576	0.084	0
	6	AKAP13	5.96622e-257	1.00827	0.677	0.232	1.77394e-252
	6	PSD3	2.27416e-197	0.999175	0.797	0.437	6.76176e-193
	6	EIF3E	1.1232e-164	0.990902	0.966	0.782	3.33962e-160
	6	NACA	7.88225e-251	0.988218	0.998	0.956	2.34363e-246
	6	BTG3	3.64546e-211	0.988192	0.87	0.511	1.0839e-206
	6	AP1S2	1.14027e-141	0.986228	0.827	0.582	3.39036e-137
	6	PGLS	4.16277e-197	0.979028	0.894	0.639	1.23772e-192
	6	ALDH2	9.68811e-157	0.976984	0.806	0.547	2.88056e-152
	6	PRRX2	0	0.963088	0.558	0.032	0
	6	MSI2	1.5163e-186	0.961887	0.916	0.66	4.50841e-182
	6	RBM3	8.73482e-179	0.956746	0.904	0.662	2.59713e-174
	6	CCNB1IP1	2.96151e-165	0.955224	0.843	0.526	8.80545e-161
	6	STAT3	1.75432e-142	0.95489	0.883	0.657	5.21611e-138
	6	TCF4	2.81169e-198	0.947882	0.978	0.788	8.35999e-194
	6	EIF1	0	0.942473	1	0.96	0
	6	EEF1A1	8.76811e-275	0.9313	1	0.99	2.60702e-270
	6	IGBP1	5.22686e-164	0.929884	0.852	0.575	1.5541e-159
	6	NR2F2	0	0.926992	0.496	0.074	0
	6	SNRPD2	1.45984e-198	0.92491	0.973	0.799	4.34054e-194
	6	QKI	5.0959e-220	0.923981	0.689	0.273	1.51516e-215
	6	ZNF536	0	0.92263	0.61	0.128	0
	6	APOPT1	1.26527e-245	0.919761	0.756	0.286	3.76204e-241
	6	SCG5	1.85292e-201	0.919289	0.972	0.743	5.50929e-197
	6	GPM6B	3.39593e-294	0.916752	0.604	0.162	1.00971e-289
	6	SLIT3	1.4148e-171	0.894949	0.787	0.421	4.20663e-167
	6	UBA52	1.18055e-227	0.894704	0.999	0.932	3.51013e-223
	6	CXADR	1.57798e-156	0.887043	0.819	0.543	4.6918e-152
	6	IFI44	0	0.882507	0.619	0.134	0
	6	OLFM2	8.02452e-204	0.882066	0.659	0.256	2.38593e-199
	6	PHGDH	1.07391e-239	0.875419	0.664	0.206	3.19304e-235
	6	SEPT6	2.73443e-201	0.869194	0.823	0.357	8.13028e-197
	6	C19orf70	7.84855e-206	0.862189	0.808	0.344	2.33361e-201
	6	BTF3	4.26652e-194	0.853396	0.998	0.913	1.26857e-189
	6	KHDRBS3	2.81237e-126	0.852372	0.786	0.527	8.36202e-122
	6	ARC	1.48708e-121	0.849282	0.748	0.435	4.42152e-117
	6	UXT	1.01628e-152	0.84347	0.871	0.621	3.02171e-148
	6	PAGE2B	0	0.842876	0.535	0.067	0
	6	AC010478.1	2.47038e-166	0.842743	0.715	0.355	7.34518e-162
	6	BEX1	2.40606e-232	0.840794	0.998	0.901	7.15393e-228
	6	TMEM100	0	0.840545	0.455	0.036	0
	6	SLITRK4	0	0.838618	0.488	0.072	0
	6	CHRM3	3.25986e-223	0.837367	0.603	0.194	9.69253e-219
	6	EEF1B2	2.26462e-144	0.837225	0.994	0.915	6.73341e-140
	6	FAM57B	1.02016e-188	0.835898	0.811	0.351	3.03325e-184
	6	SNHG8	3.85494e-151	0.833659	0.952	0.733	1.14619e-146
	6	VGF	1.02834e-145	0.827246	0.568	0.229	3.05756e-141
	6	DUSP1	3.78918e-110	0.820566	0.834	0.576	1.12664e-105
	6	AC002454.1	2.895e-170	0.818685	0.465	0.139	8.6077e-166
	6	FBL	7.3522e-144	0.815962	0.796	0.482	2.18603e-139
	6	BAALC	3.41912e-214	0.810527	0.536	0.162	1.01661e-209
	6	RSL24D1	1.7362e-168	0.805645	0.953	0.753	5.16224e-164
	6	BTG2	2.37501e-129	0.803684	0.801	0.496	7.0616e-125
	6	NKAIN4	0	0.799949	0.506	0.049	0
	6	NRIP1	7.05789e-171	0.798876	0.622	0.256	2.09852e-166
	6	KLF10	4.79082e-120	0.797566	0.597	0.301	1.42446e-115
	6	GSTP1	9.00555e-158	0.795303	0.983	0.741	2.67762e-153
	6	HGF	0	0.793634	0.446	0.054	0
	6	FAM19A5	5.56503e-207	0.791467	0.399	0.091	1.65465e-202
	6	ZNF503	4.2571e-139	0.784562	0.593	0.258	1.26576e-134
	6	LIMCH1	3.89738e-138	0.78293	0.523	0.208	1.15881e-133
	6	TCEAL7	4.20019e-136	0.779921	0.929	0.734	1.24884e-131
	6	CRABP2	2.2225e-176	0.77842	0.319	0.066	6.60817e-172
	6	ACTG1	1.26461e-197	0.776867	0.999	0.981	3.76006e-193
	6	SH3BGRL	0	0.776253	0.601	0.138	0
	6	SOCS2	3.98266e-142	0.77552	0.625	0.289	1.18416e-137
	6	EIF3H	3.01655e-139	0.768339	0.953	0.772	8.96911e-135
	6	LGALS3	0	0.76783	0.465	0.084	0
	6	ERBB4	0	0.759028	0.371	0.021	0
	6	PLD5	1.21623e-127	0.757962	0.47	0.169	3.61622e-123
	6	RCN2	1.37391e-170	0.75601	0.956	0.78	4.08504e-166
	6	INTS6	2.63714e-129	0.752221	0.72	0.423	7.841e-125
	6	SEPT2	6.56405e-189	0.751015	0.787	0.337	1.95169e-184
	6	RACK1	1.38409e-153	0.744821	0.998	0.95	4.1153e-149
	6	NRXN1	5.32717e-107	0.741649	0.824	0.624	1.58393e-102
	6	GADD45B	0	0.740737	0.378	0.039	0
	6	CSGALNACT1	9.47287e-164	0.738905	0.486	0.159	2.81657e-159
	6	OCIAD2	5.92083e-156	0.738808	0.938	0.742	1.76044e-151
	6	ELAVL3	4.25735e-138	0.733986	0.93	0.727	1.26584e-133
	6	GMDS	1.88884e-272	0.731778	0.502	0.116	5.61608e-268
	6	TMEM98	6.2625e-135	0.727074	0.76	0.445	1.86203e-130
	6	EIF3G	2.69457e-151	0.726898	0.945	0.746	8.01177e-147
	6	MFAP4	5.00976e-294	0.724908	0.454	0.085	1.48955e-289
	6	MTA1	3.33056e-145	0.723577	0.753	0.448	9.90276e-141
	6	PFDN5	1.91635e-183	0.72302	0.994	0.904	5.69787e-179
	6	YBEY	3.40675e-124	0.722681	0.658	0.354	1.01293e-119
	6	AMH	4.64766e-182	0.720129	0.576	0.204	1.38189e-177
	6	EIF3F	3.46971e-126	0.719743	0.935	0.774	1.03165e-121
	6	TRIM28	8.57468e-128	0.71537	0.855	0.617	2.54951e-123
	6	EVL	4.88721e-144	0.713811	0.932	0.751	1.45311e-139
	6	PCDH9	2.68141e-44	0.710997	0.6	0.428	7.97264e-40
	6	DLX5	0	0.706137	0.412	0.062	0
	6	PCAT7	0	0.706037	0.515	0.105	0
	6	SYCP1	0	0.705199	0.471	0.034	0
	6	EIF3K	1.61446e-148	0.704781	0.974	0.829	4.80028e-144
	6	TSPO	0	0.701893	0.526	0.095	0
	6	RHOBTB3	4.07928e-68	0.699095	0.752	0.572	1.21289e-63
	6	ZFAS1	1.57745e-111	0.695206	0.974	0.836	4.69024e-107
	6	RAMP2	4.32297e-124	0.694685	0.818	0.551	1.28535e-119
	6	SHC2	7.01824e-114	0.692623	0.768	0.506	2.08673e-109
	6	PHB2	3.84916e-123	0.69175	0.945	0.765	1.14447e-118
	6	PCDHB10	1.87264e-174	0.690605	0.539	0.182	5.56792e-170
	6	COX6B1	3.53438e-160	0.689611	0.986	0.842	1.05088e-155
	6	SSR4	1.04936e-143	0.689539	0.972	0.815	3.12006e-139
	6	FAM213A	9.7726e-142	0.687735	0.753	0.343	2.90569e-137
	6	MYCNOS	3.57858e-255	0.687547	0.611	0.164	1.06402e-250
	6	SNRPF	4.42723e-131	0.68621	0.95	0.784	1.31635e-126
	6	FTL	4.4935e-188	0.685271	1	0.933	1.33605e-183
	6	POLR1D	4.37048e-116	0.680408	0.918	0.714	1.29947e-111
	6	EML4	1.22376e-91	0.677428	0.603	0.353	3.63861e-87
	6	LSM7	3.43572e-149	0.676955	0.97	0.817	1.02154e-144
	6	HDAC9	9.4724e-117	0.675889	0.594	0.292	2.81643e-112
	6	IFI27	1.92761e-46	0.674554	0.319	0.141	5.73136e-42
	6	HSD17B11	3.46012e-122	0.671863	0.85	0.583	1.0288e-117
	6	GABRB1	9.76005e-182	0.671659	0.348	0.078	2.90195e-177
	6	CRTAP	3.52545e-213	0.670362	0.49	0.133	1.04822e-208
	6	SINHCAF	7.23181e-104	0.668411	0.829	0.629	2.15023e-99
	6	HNRNPA1	9.31002e-133	0.667714	0.996	0.931	2.76815e-128
	6	ATP5MPL	1.04014e-154	0.667092	0.988	0.834	3.09266e-150
	6	NPAS4	1.44201e-221	0.66567	0.434	0.099	4.28752e-217
	6	MAP2K2	8.54593e-120	0.663785	0.888	0.68	2.54096e-115
	6	EGR3	0	0.663235	0.442	0.076	0
	6	APEX1	3.54659e-99	0.660942	0.919	0.756	1.05451e-94
	6	CD99	0	0.659232	0.47	0.069	0
	6	KCNF1	0	0.657105	0.373	0.043	0
	6	MT-ND1	5.03179e-187	0.65322	0.999	0.967	1.4961e-182
	6	VGLL4	2.0886e-92	0.6508	0.796	0.59	6.21004e-88
	6	REX1BD	6.27544e-102	0.649583	0.8	0.582	1.86588e-97
	6	KDELR1	3.23356e-120	0.646559	0.914	0.712	9.61434e-116
	6	ITGA6	0	0.644827	0.396	0.058	0
	6	CHMP2A	8.41603e-121	0.641997	0.868	0.644	2.50234e-116
	6	ATP5ME	2.15847e-137	0.640629	0.98	0.827	6.41777e-133
	6	SEPT9	1.19299e-164	0.638691	0.731	0.315	3.5471e-160
	6	NFXL1	6.68227e-115	0.63535	0.561	0.263	1.98684e-110
	6	CDC42EP3	2.35199e-100	0.628788	0.769	0.49	6.99317e-96
	6	RCN1	8.4865e-123	0.626809	0.677	0.347	2.52329e-118
	6	TCEAL8	2.36625e-108	0.623553	0.787	0.535	7.03557e-104
	6	TES	0	0.623356	0.418	0.048	0
	6	IRX3	0	0.621609	0.401	0.056	0
	6	VCAN	4.88106e-133	0.621401	0.554	0.208	1.45128e-128
	6	MEG3	1.58708e-73	0.621137	0.982	0.82	4.71886e-69
	6	ZFHX3	2.92556e-115	0.620287	0.985	0.847	8.69857e-111
	6	ERGIC3	2.50886e-100	0.61912	0.758	0.517	7.45959e-96
	6	LINC02001	3.47105e-151	0.616733	0.6	0.238	1.03205e-146
	6	CHRM2	4.74944e-89	0.615653	0.514	0.244	1.41215e-84
	6	OSTC	1.22077e-104	0.613511	0.82	0.586	3.62971e-100
	6	TPT1	1.3581e-158	0.612615	1	0.967	4.03803e-154
	6	BEX4	1.80456e-111	0.611772	0.941	0.77	5.36551e-107
	6	SERTAD1	4.03474e-237	0.611716	0.435	0.096	1.19965e-232
	6	ENC1	1.58007e-161	0.611629	0.358	0.088	4.69803e-157
	6	HEXDC	6.70099e-141	0.600047	0.576	0.233	1.9924e-136
	6	MUM1	1.80798e-131	0.599319	0.672	0.304	5.37565e-127
	6	MEX3A	2.01825e-95	0.598855	0.85	0.624	6.00086e-91
	6	PDGFRA	2.64408e-200	0.598014	0.373	0.078	7.86165e-196
	6	TENM4	1.96274e-235	0.597023	0.429	0.093	5.83581e-231
	6	PRMT1	1.81627e-113	0.595906	0.962	0.784	5.4003e-109
	6	EMC10	3.46472e-98	0.595406	0.784	0.55	1.03016e-93
	6	FZD2	0	0.593423	0.392	0.029	0
	6	B4GALNT4	2.59133e-117	0.591659	0.614	0.304	7.70479e-113
	6	CALD1	2.02334e-101	0.591059	0.706	0.402	6.016e-97
	6	FAM215B	6.64284e-107	0.58842	0.661	0.366	1.97512e-102
	6	ZNF622	6.86809e-74	0.587632	0.617	0.397	2.04209e-69
	6	CPE	9.1128e-99	0.586532	0.918	0.731	2.70951e-94
	6	C19orf48	8.5262e-88	0.585343	0.646	0.36	2.53509e-83
	6	GATA3	2.70902e-96	0.584311	0.974	0.83	8.05474e-92
	6	BNIP3L	5.23643e-79	0.578033	0.8	0.629	1.55695e-74
	6	RASD1	5.60084e-51	0.576573	0.31	0.138	1.6653e-46
	6	SELENOM	8.13101e-86	0.575079	0.697	0.431	2.41759e-81
	6	FAU	6.74239e-158	0.574297	0.999	0.964	2.00471e-153
	6	EGR2	0	0.569579	0.362	0.044	0
	6	H3F3B	2.80996e-168	0.569313	1	0.978	8.35484e-164
	6	MLLT6	2.31053e-100	0.569162	0.656	0.381	6.86989e-96
	6	PPIB	1.70175e-95	0.568186	0.962	0.805	5.05981e-91
	6	LGALS3BP	4.57082e-89	0.566473	0.781	0.541	1.35904e-84
	6	RAB3A	1.74331e-89	0.566092	0.697	0.433	5.1834e-85
	6	PLXDC2	7.8911e-252	0.565409	0.371	0.066	2.34626e-247
	6	SLC25A29	8.17352e-102	0.564976	0.617	0.334	2.43023e-97
	6	ESF1	2.20116e-82	0.564751	0.792	0.562	6.54471e-78
	6	CALM1	8.00695e-78	0.564648	0.993	0.918	2.38071e-73
	6	ATP5MC2	1.38663e-91	0.564	0.991	0.896	4.12287e-87
	6	NDUFA3	7.07351e-96	0.562467	0.882	0.664	2.10317e-91
	6	COL6A2	9.76779e-126	0.560883	0.46	0.163	2.90426e-121
	6	SLC25A5	7.32949e-90	0.560374	0.886	0.661	2.17928e-85
	6	ZNF667-AS1	3.47951e-81	0.557176	0.727	0.518	1.03456e-76
	6	TIMM13	3.45781e-101	0.556805	0.921	0.744	1.02811e-96
	6	AC008568.1	0	0.556406	0.29	0.007	0
	6	SOCS3	4.64892e-44	0.556192	0.32	0.153	1.38226e-39
	6	FOXN3	5.56296e-77	0.555129	0.814	0.618	1.65404e-72
	6	SVIL	4.19666e-150	0.555031	0.399	0.115	1.24779e-145
	6	S1PR2	2.55516e-197	0.554781	0.423	0.105	7.59726e-193
	6	ID2	4.42433e-92	0.553922	0.453	0.192	1.31549e-87
	6	TPM4	8.85913e-88	0.553854	0.772	0.539	2.63408e-83
	6	EIF3D	3.86316e-76	0.553024	0.846	0.671	1.14863e-71
	6	LAPTM4B	4.27621e-93	0.551038	0.831	0.602	1.27144e-88
	6	WDR83OS	2.66916e-97	0.550234	0.936	0.781	7.93622e-93
	6	ECSIT	5.16781e-77	0.54916	0.669	0.439	1.53655e-72
	6	PTOV1	2.51226e-91	0.544148	0.872	0.683	7.4697e-87
	6	PYURF	1.27219e-85	0.543809	0.802	0.591	3.7826e-81
	6	TCEAL9	4.48223e-74	0.542238	0.722	0.514	1.3327e-69
	6	DHPS	3.40968e-84	0.537764	0.857	0.672	1.0138e-79
	6	THUMPD3-AS1	6.83545e-91	0.533192	0.708	0.454	2.03238e-86
	6	NFIA	2.25072e-144	0.529164	0.328	0.081	6.69207e-140
	6	NFIX	0	0.528958	0.348	0.026	0
	6	HLA-A	5.00209e-119	0.525826	0.744	0.379	1.48727e-114
	6	CAV2	0	0.52524	0.293	0.009	0
	6	THSD7A	6.69181e-14	0.524887	0.555	0.477	1.98968e-09
	6	ASNA1	1.48715e-114	0.524413	0.545	0.233	4.42174e-110
	6	MAFF	3.61897e-147	0.524207	0.417	0.125	1.07603e-142
	6	AC073365.1	0	0.524131	0.392	0.051	0
	6	SIX3	1.32609e-85	0.522146	0.742	0.421	3.94286e-81
	6	LINC01976	7.55566e-140	0.518396	0.48	0.158	2.24652e-135
	6	NPM1	1.83676e-83	0.518117	0.991	0.918	5.46125e-79
	6	TATDN1	3.37175e-79	0.517569	0.754	0.536	1.00252e-74
	6	EIF1AX	4.37119e-86	0.516798	0.919	0.76	1.29968e-81
	6	TOMM22	8.01245e-84	0.516664	0.882	0.697	2.38234e-79
	6	MEX3D	2.3929e-85	0.516231	0.547	0.285	7.11482e-81
	6	ATP10D	1.08439e-114	0.516015	0.45	0.168	3.22421e-110
	6	MCTS1	2.24949e-82	0.515925	0.769	0.546	6.68842e-78
	6	RBMX	3.5721e-76	0.512912	0.936	0.778	1.06209e-71
	6	QTRT1	1.65943e-92	0.512912	0.571	0.294	4.93397e-88
	6	RBP1	3.3455e-51	0.512306	0.924	0.78	9.94716e-47
	6	MDK	5.55225e-93	0.510913	0.994	0.871	1.65085e-88
	6	TMEM256	7.86706e-74	0.508824	0.635	0.39	2.33911e-69
	6	KIF26A	1.47511e-88	0.508468	0.504	0.239	4.38595e-84
	6	SORCS1	3.454e-84	0.50694	0.551	0.279	1.02698e-79
	6	TRAPPC6A	3.52083e-120	0.506444	0.454	0.167	1.04685e-115
	6	GDAP1L1	2.87308e-69	0.505256	0.808	0.616	8.54253e-65
	6	C4orf3	7.31664e-75	0.503612	0.764	0.552	2.17546e-70
	6	NBDY	1.94608e-75	0.502077	0.808	0.612	5.78629e-71
	6	PGK1	9.23528e-79	0.501168	0.876	0.694	2.74593e-74
	6	FAM53C	9.66692e-74	0.499381	0.593	0.355	2.87427e-69
	6	ERCC1	9.4474e-78	0.498708	0.695	0.461	2.80899e-73
	6	CBX4	3.81784e-69	0.4961	0.647	0.416	1.13516e-64
	6	PFDN4	2.09592e-71	0.494302	0.812	0.631	6.23181e-67
	6	FBXO17	1.59745e-176	0.493574	0.401	0.102	4.7497e-172
	6	FEV	1.40382e-76	0.492909	0.557	0.289	4.17398e-72
	6	TMEM176A	1.91476e-59	0.49284	0.619	0.37	5.69316e-55
	6	EMC4	1.02662e-82	0.492696	0.827	0.617	3.05245e-78
	6	HEXIM1	1.11964e-82	0.492001	0.51	0.258	3.32903e-78
	6	CACNA1C	2.27651e-145	0.491752	0.362	0.099	6.76875e-141
	6	SLC10A4	2.14478e-68	0.49167	0.669	0.433	6.37706e-64
	6	MRPL4	3.99607e-78	0.48929	0.679	0.45	1.18815e-73
	6	AIP	8.66242e-72	0.489117	0.74	0.539	2.5756e-67
	6	IRF1	6.70931e-68	0.488997	0.367	0.157	1.99488e-63
	6	NECTIN2	0	0.488892	0.336	0.033	0
	6	HRK	2.67793e-62	0.488613	0.581	0.332	7.96229e-58
	6	RSL1D1	2.35186e-72	0.485199	0.867	0.666	6.99278e-68
	6	C19orf53	1.5694e-80	0.483838	0.873	0.69	4.66629e-76
	6	SNCA	1.94016e-47	0.483425	0.569	0.372	5.76867e-43
	6	CNOT7	1.97775e-69	0.483039	0.825	0.651	5.88043e-65
	6	ATP5MG	2.75621e-82	0.482788	0.983	0.852	8.19503e-78
	6	ST13	3.71997e-81	0.482445	0.967	0.823	1.10606e-76
	6	PAFAH1B3	4.59803e-72	0.482281	0.947	0.784	1.36713e-67
	6	NDN	5.83141e-84	0.480887	0.733	0.425	1.73385e-79
	6	RBMS3	1.00551e-73	0.480815	0.904	0.713	2.98968e-69
	6	UBL5	1.19594e-88	0.480138	0.973	0.847	3.5559e-84
	6	DPP7	2.03729e-83	0.47968	0.679	0.389	6.05747e-79
	6	MAGEA3	0	0.479341	0.319	0.028	0
	6	IRX5	1.74877e-219	0.47696	0.354	0.067	5.19963e-215
	6	ZNF706	4.16041e-77	0.476519	0.852	0.676	1.23701e-72
	6	JPX	3.6187e-71	0.476443	0.758	0.553	1.07595e-66
	6	HMG20B	4.04858e-139	0.476327	0.375	0.107	1.20376e-134
	6	ZNF791	4.3959e-70	0.475001	0.589	0.364	1.30703e-65
	6	MEX3B	3.82881e-69	0.474764	0.557	0.321	1.13842e-64
	6	GPX4	1.29735e-79	0.474125	0.938	0.771	3.85741e-75
	6	LDOC1	1.47405e-60	0.473905	0.578	0.367	4.38278e-56
	6	TMEM165	3.28795e-57	0.473691	0.629	0.433	9.77605e-53
	6	BAMBI	5.885e-155	0.473369	0.271	0.055	1.74979e-150
	6	CCNL1	1.55118e-64	0.472526	0.806	0.621	4.61213e-60
	6	TNRC6C	6.36991e-71	0.472045	0.818	0.62	1.89397e-66
	6	CELF5	6.53428e-63	0.470496	0.593	0.368	1.94284e-58
	6	ELOC	3.65164e-79	0.47	0.872	0.677	1.08574e-74
	6	CITED2	4.94943e-61	0.469951	0.508	0.276	1.47161e-56
	6	CD63	2.42397e-72	0.469673	0.963	0.834	7.20718e-68
	6	MPST	2.40269e-68	0.468866	0.629	0.377	7.14391e-64
	6	CCDC59	1.76085e-66	0.468341	0.721	0.523	5.23553e-62
	6	RAB13	1.16226e-159	0.467835	0.387	0.101	3.45576e-155
	6	MT-CO3	2.63568e-118	0.466442	1	0.984	7.83665e-114
	6	HMGN1	1.41204e-96	0.466282	0.99	0.882	4.19841e-92
	6	KXD1	1.30258e-70	0.466163	0.524	0.286	3.87296e-66
	6	SMIM26	2.3386e-73	0.466104	0.815	0.612	6.95335e-69
	6	AC060780.1	1.30532e-64	0.466097	0.641	0.419	3.8811e-60
	6	LY6E	2.5011e-115	0.464964	0.449	0.157	7.43653e-111
	6	ITPR2	5.47323e-223	0.464361	0.336	0.06	1.62736e-218
	6	TBX2	1.82266e-57	0.463646	0.689	0.48	5.41931e-53
	6	CLNS1A	2.99165e-74	0.463302	0.75	0.522	8.89507e-70
	6	AC005261.1	7.01389e-83	0.463155	0.569	0.31	2.08544e-78
	6	CLMP	7.36289e-164	0.462825	0.335	0.077	2.18921e-159
	6	CDKN2AIP	9.29243e-59	0.462679	0.542	0.327	2.76292e-54
	6	RAB11B	1.32543e-72	0.462614	0.742	0.54	3.9409e-68
	6	IFNGR2	1.41196e-67	0.462487	0.525	0.293	4.19817e-63
	6	SAT1	6.7864e-78	0.461105	0.478	0.229	2.0178e-73
	6	SERF2	4.88873e-92	0.461017	0.993	0.882	1.45357e-87
	6	IFI27L2	2.0724e-60	0.460858	0.849	0.683	6.16185e-56
	6	C19orf24	1.45499e-118	0.460802	0.464	0.169	4.32614e-114
	6	TMA7	2.55717e-92	0.459322	0.983	0.86	7.60322e-88
	6	COL4A2	2.80272e-196	0.458042	0.306	0.055	8.33332e-192
	6	BCAS3	8.81598e-63	0.455969	0.475	0.26	2.62126e-58
	6	ARID5B	5.42204e-95	0.454944	0.298	0.089	1.61213e-90
	6	PCBP2	5.66735e-75	0.454389	0.973	0.863	1.68507e-70
	6	THBS4	0	0.453653	0.331	0.032	0
	6	TAF7	1.56617e-71	0.45308	0.849	0.659	4.65669e-67
	6	SEM1	1.86886e-75	0.452392	0.935	0.769	5.55668e-71
	6	TTC9B	1.31149e-76	0.452162	0.931	0.773	3.89944e-72
	6	CREB5	7.87051e-34	0.450341	0.583	0.413	2.34014e-29
	6	EIF2S3	2.56227e-61	0.449325	0.756	0.57	7.61838e-57
	6	ILF3-DT	6.50294e-57	0.448285	0.67	0.476	1.93352e-52
	6	ZFAND1	5.0267e-61	0.447836	0.614	0.412	1.49459e-56
	6	TRIR	4.67213e-78	0.447763	0.947	0.802	1.38916e-73
	6	MAGED2	8.53747e-60	0.447695	0.899	0.757	2.53845e-55
	6	SCRG1	1.14684e-82	0.446548	0.451	0.202	3.4099e-78
	6	CBLB	1.10076e-80	0.446056	0.415	0.179	3.2729e-76
	6	ASAH1	5.4773e-42	0.445619	0.743	0.609	1.62856e-37
	6	TCF3	2.9533e-77	0.445213	0.494	0.249	8.78105e-73
	6	TP53I13	1.12293e-90	0.444737	0.421	0.171	3.33881e-86
	6	EIF1B	4.6658e-66	0.444311	0.958	0.815	1.38728e-61
	6	PLTP	6.64196e-171	0.444118	0.336	0.075	1.97486e-166
	6	MYO1B	3.50667e-57	0.443597	0.617	0.41	1.04264e-52
	6	STRA6	0	0.443397	0.256	0.023	0
	6	DLL3	1.25148e-79	0.44317	0.598	0.332	3.72101e-75
	6	ATF3	3.21423e-53	0.442478	0.444	0.236	9.55686e-49
	6	COX7A2L	1.7278e-75	0.442303	0.962	0.824	5.13727e-71
	6	ATP5PO	6.88769e-70	0.441124	0.95	0.811	2.04792e-65
	6	DUSP4	8.85297e-100	0.440459	0.357	0.115	2.63225e-95
	6	MT-ND3	3.27519e-93	0.440043	0.999	0.978	9.73812e-89
	6	TAF1D	3.45149e-70	0.440038	0.795	0.578	1.02623e-65
	6	CSMD2	1.55904e-98	0.438382	0.374	0.133	4.63548e-94
	6	ADD3	1.60823e-40	0.438131	0.599	0.439	4.78175e-36
	6	SNRPG	1.42102e-70	0.437894	0.902	0.734	4.22511e-66
	6	CEBPB	6.61819e-155	0.437713	0.288	0.059	1.96779e-150
	6	SLC1A5	5.29972e-128	0.436566	0.395	0.122	1.57577e-123
	6	PPP1R15A	4.45152e-44	0.435953	0.566	0.383	1.32357e-39
	6	PAPSS1	1.59144e-59	0.435525	0.593	0.386	4.73183e-55
	6	MXRA8	3.55466e-241	0.435171	0.323	0.051	1.05691e-236
	6	ICA1	3.13519e-48	0.434566	0.881	0.732	9.32187e-44
	6	GULP1	6.36783e-117	0.434505	0.284	0.071	1.89335e-112
	6	ZNHIT3	3.68672e-61	0.433871	0.834	0.675	1.09617e-56
	6	COX7B	2.39716e-79	0.433604	0.957	0.802	7.12746e-75
	6	TSC22D1	4.09494e-51	0.433222	0.857	0.716	1.21755e-46
	6	TMEM97	7.7362e-51	0.433195	0.737	0.522	2.3002e-46
	6	MVB12A	2.97285e-62	0.432112	0.558	0.334	8.83919e-58
	6	AC010642.2	1.93619e-59	0.431357	0.689	0.467	5.75688e-55
	6	OST4	7.10774e-75	0.431266	0.966	0.816	2.11334e-70
	6	SEPT7	1.24947e-79	0.431019	0.918	0.444	3.71505e-75
	6	CST3	4.86312e-72	0.430192	0.857	0.63	1.44595e-67
	6	ATP5F1D	5.02951e-71	0.429373	0.958	0.806	1.49543e-66
	6	OCIAD1	6.37619e-68	0.429318	0.9	0.747	1.89583e-63
	6	ZNF462	6.80957e-53	0.428634	0.645	0.459	2.02469e-48
	6	MRPL45	6.47189e-53	0.428594	0.658	0.469	1.92429e-48
	6	MRPL54	2.48848e-53	0.425008	0.732	0.563	7.39901e-49
	6	SSH2	5.81576e-42	0.424801	0.56	0.394	1.7292e-37
	6	ATF4	2.80607e-62	0.423919	0.839	0.662	8.3433e-58
	6	ATP5PF	1.44778e-78	0.42324	0.972	0.853	4.30469e-74
	6	MAPK4	9.64781e-55	0.422849	0.387	0.193	2.86858e-50
	6	IRF2BPL	2.83512e-50	0.422616	0.654	0.48	8.42967e-46
	6	EEF1D	1.97881e-54	0.422388	0.881	0.727	5.88358e-50
	6	C6orf48	6.24057e-96	0.420811	0.684	0.331	1.85551e-91
	6	TGFB2	0	0.420794	0.255	0.019	0
	6	LRP3	3.83283e-67	0.420706	0.539	0.306	1.13962e-62
	6	A1BG	7.16705e-64	0.420592	0.552	0.32	2.13098e-59
	6	NSMCE3	6.3672e-50	0.418767	0.574	0.391	1.89316e-45
	6	C11orf1	2.50938e-49	0.418742	0.599	0.406	7.46113e-45
	6	SPATS2L	2.34353e-53	0.414865	0.565	0.333	6.96802e-49
	6	CD81	9.69611e-72	0.414834	0.957	0.822	2.88295e-67
	6	ASL	5.10725e-58	0.413439	0.462	0.245	1.51854e-53
	6	MMP2	1.48243e-90	0.413098	0.383	0.145	4.40772e-86
	6	C12orf10	1.8375e-53	0.411969	0.756	0.603	5.46343e-49
	6	LY6H	4.59548e-124	0.411486	0.544	0.197	1.36637e-119
	6	GPATCH2L	1.42741e-55	0.411066	0.665	0.466	4.24413e-51
	6	FGFR1	1.45219e-66	0.410534	0.368	0.162	4.3178e-62
	6	DCTN6	8.20821e-51	0.410096	0.7	0.53	2.44055e-46
	6	CXCR4	2.35233e-90	0.410094	0.427	0.163	6.9942e-86
	6	SELENOK	3.03744e-56	0.409898	0.808	0.651	9.03123e-52
	6	PAPOLA	7.52226e-61	0.409774	0.797	0.63	2.23659e-56
	6	LIAS	1.58702e-48	0.409195	0.497	0.304	4.71867e-44
	6	ARIH1	7.23871e-56	0.407584	0.651	0.456	2.15228e-51
	6	CHCHD5	1.33746e-55	0.407336	0.653	0.448	3.97666e-51
	6	ZNF302	5.22392e-47	0.406496	0.684	0.523	1.55323e-42
	6	C4orf48	4.46449e-57	0.406462	0.936	0.781	1.32743e-52
	6	PLPPR3	1.05865e-52	0.406405	0.761	0.583	3.14769e-48
	6	GGA1	4.74936e-51	0.406226	0.565	0.369	1.41213e-46
	6	HOOK2	8.65411e-61	0.405414	0.531	0.312	2.57313e-56
	6	DNPEP	1.17886e-72	0.405302	0.401	0.177	3.50509e-68
	6	TMEM258	2.62837e-70	0.404895	0.958	0.841	7.81493e-66
	6	TNRC6B	3.9972e-63	0.403465	0.884	0.729	1.18849e-58
	6	TMEM176B	1.11305e-51	0.403246	0.69	0.447	3.30943e-47
	6	WRB	5.17582e-73	0.402893	0.574	0.287	1.53893e-68
	6	MYDGF	6.5415e-61	0.39989	0.722	0.525	1.94499e-56
	6	NDUFC1	4.65115e-61	0.39971	0.814	0.625	1.38293e-56
	6	PMEL	3.06313e-122	0.398855	0.305	0.079	9.1076e-118
	6	ZNF677	3.12553e-55	0.397424	0.565	0.352	9.29314e-51
	6	GAS6	2.12337e-130	0.397182	0.319	0.082	6.31341e-126
	6	EPN1	1.05245e-49	0.396489	0.696	0.52	3.12926e-45
	6	ASNS	5.91813e-63	0.396263	0.535	0.296	1.75964e-58
	6	MUC20-OT1	1.69991e-92	0.396031	0.569	0.254	5.05435e-88
	6	MEIS3	1.5441e-49	0.39585	0.734	0.575	4.59108e-45
	6	GAMT	2.49152e-47	0.395204	0.665	0.498	7.40802e-43
NOR with 2p-amp features	7	DDX1	0	4.86598	0.993	0.731	0
	7	NBAS	0	4.07607	0.975	0.413	0
	7	FAM84A	0	3.98212	0.921	0.18	0
	7	MYCNOS	0	3.41539	0.901	0.159	0
	7	NR2F1	0	2.35599	0.934	0.231	0
	7	SERPINF1	0	2.27918	0.888	0.076	0
	7	MYCN	1.84031e-273	2.13828	0.887	0.457	5.47181e-269
	7	IGFBP2	1.30172e-127	2.05162	0.81	0.563	3.8704e-123
	7	TAC3	0	1.89924	0.618	0.143	0
	7	DLX5	0	1.83236	0.766	0.056	0
	7	TESC	0	1.70717	0.797	0.176	0
	7	PAGE5	0	1.6634	0.93	0.235	0
	7	ATF5	0	1.64259	0.665	0.175	0
	7	XIST	0	1.62955	0.924	0.199	0
	7	VGF	0	1.5302	0.76	0.226	0
	7	ZFAS1	4.52604e-214	1.50286	0.986	0.836	1.34573e-209
	7	CDH10	0	1.4817	0.749	0.121	0
	7	CCNB1IP1	6.17721e-247	1.4224	0.926	0.525	1.83667e-242
	7	EEF1B2	5.72062e-293	1.41777	0.982	0.916	1.70091e-288
	7	LDHA	3.50508e-136	1.41201	0.906	0.671	1.04217e-131
	7	PAGE2B	0	1.39826	0.628	0.066	0
	7	C8orf59	5.64412e-298	1.38945	0.921	0.365	1.67817e-293
	7	SNHG8	3.38407e-201	1.38803	0.968	0.734	1.00619e-196
	7	NPM1	2.8899e-284	1.36807	0.989	0.918	8.59255e-280
	7	TWIST1	0	1.36637	0.834	0.27	0
	7	PGK1	2.07871e-162	1.30831	0.93	0.693	6.18064e-158
	7	LDHB	8.99105e-280	1.2885	0.983	0.857	2.67331e-275
	7	EPB41L4A-AS1	8.90474e-134	1.28502	0.927	0.731	2.64765e-129
	7	TMEM176A	1.31745e-201	1.26754	0.804	0.366	3.91718e-197
	7	BNIP3	7.12248e-60	1.25348	0.763	0.603	2.11773e-55
	7	MARCH11	1.47798e-195	1.23994	0.897	0.586	4.39449e-191
	7	FAM162A	3.15914e-127	1.22844	0.528	0.211	9.39306e-123
	7	TAF1D	1.01724e-162	1.22727	0.894	0.577	3.02457e-158
	7	PABPC1	1.1556e-227	1.20728	0.963	0.792	3.43595e-223
	7	EEF2	3.72069e-287	1.20443	0.988	0.919	1.10627e-282
	7	NOP53	8.40017e-218	1.20386	0.959	0.706	2.49762e-213
	7	RACK1	1.94042e-261	1.15882	0.99	0.95	5.76946e-257
	7	ISG15	6.33718e-205	1.15713	0.491	0.125	1.88423e-200
	7	PHGDH	2.1647e-278	1.14983	0.714	0.206	6.43629e-274
	7	C11orf96	1.07724e-190	1.14939	0.699	0.268	3.20295e-186
	7	FOS	4.67532e-124	1.12861	0.92	0.797	1.39011e-119
	7	FAM57B	4.09336e-233	1.12751	0.844	0.351	1.21708e-228
	7	BTF3	1.63263e-260	1.10425	0.99	0.914	4.85429e-256
	7	EBPL	5.1061e-208	1.10423	0.912	0.557	1.5182e-203
	7	POLR1D	1.25142e-178	1.09822	0.949	0.714	3.72084e-174
	7	TMEM176B	4.57897e-173	1.09301	0.846	0.444	1.36147e-168
	7	NRN1	0	1.09113	0.448	0.042	0
	7	RBM3	9.10202e-198	1.0861	0.928	0.662	2.7063e-193
	7	RAB3A	1.51522e-173	1.08253	0.796	0.431	4.5052e-169
	7	IFI27	6.667e-23	1.08146	0.263	0.143	1.9823e-18
	7	MTHFD2	1.02369e-130	1.08081	0.727	0.392	3.04374e-126
	7	NFIB	2.33977e-167	1.07832	0.839	0.481	6.95685e-163
	7	EGR1	1.03506e-121	1.05951	0.851	0.589	3.07754e-117
	7	DUSP4	0	1.05936	0.583	0.111	0
	7	SYCP1	0	1.05064	0.599	0.033	0
	7	TOMM7	4.52417e-220	1.04737	0.989	0.85	1.34517e-215
	7	TMEM108	0	1.04488	0.585	0.113	0
	7	IGBP1	1.09648e-151	1.04251	0.866	0.576	3.26017e-147
	7	TIMP1	3.30596e-274	1.0413	0.743	0.228	9.82962e-270
	7	EEF1A1	6.65866e-280	1.037	0.994	0.99	1.97982e-275
	7	IER2	6.00258e-132	1.0336	0.895	0.64	1.78475e-127
	7	UBA52	1.44792e-235	1.02923	0.992	0.932	4.30511e-231
	7	C6orf48	6.58161e-202	1.00677	0.81	0.329	1.95691e-197
	7	SNHG7	8.83165e-119	1.00517	0.894	0.634	2.62591e-114
	7	EIF3F	3.03856e-189	1.00404	0.971	0.774	9.03454e-185
	7	SLC3A2	1.82062e-131	0.993499	0.843	0.544	5.41325e-127
	7	PLD5	2.94863e-220	0.991724	0.581	0.168	8.76715e-216
	7	EIF1	3.9152e-164	0.974509	0.994	0.96	1.1641e-159
	7	RSL1D1	1.51996e-168	0.972455	0.921	0.666	4.5193e-164
	7	IFI16	0	0.970763	0.532	0.071	0
	7	COMMD6	1.50546e-199	0.970516	0.983	0.847	4.47618e-195
	7	FAU	2.9012e-256	0.969201	0.993	0.964	8.62613e-252
	7	UXT	6.24655e-158	0.967583	0.88	0.622	1.85729e-153
	7	NACA	3.31353e-216	0.965556	0.992	0.957	9.85211e-212
	7	ALKBH7	5.4464e-148	0.956292	0.905	0.641	1.61938e-143
	7	IMPDH2	9.83064e-145	0.955976	0.836	0.536	2.92294e-140
	7	PAGE2	0	0.948803	0.492	0.076	0
	7	EIF3E	2.22136e-139	0.938788	0.967	0.783	6.60477e-135
	7	MIR99AHG	9.29342e-275	0.938676	0.617	0.15	2.76321e-270
	7	ATP5MPL	1.53868e-201	0.937818	0.972	0.835	4.57496e-197
	7	ID2	2.826e-149	0.936634	0.535	0.191	8.40255e-145
	7	VEGFA	1.72673e-39	0.932511	0.463	0.285	5.13408e-35
	7	TKT	2.50825e-141	0.922398	0.892	0.677	7.45777e-137
	7	RSL24D1	3.06745e-151	0.920787	0.956	0.753	9.12044e-147
	7	APEX1	5.09222e-166	0.916535	0.948	0.755	1.51407e-161
	7	GTSF1	0	0.913971	0.513	0.035	0
	7	APOPT1	4.82867e-194	0.912765	0.723	0.288	1.43571e-189
	7	HSPD1	1.02314e-179	0.910998	0.964	0.83	3.04211e-175
	7	DPP7	5.23909e-172	0.908079	0.779	0.388	1.55774e-167
	7	EIF3L	2.77674e-162	0.907339	0.967	0.8	8.25607e-158
	7	NPAS4	1.4055e-305	0.898908	0.512	0.098	4.17897e-301
	7	C19orf70	5.25741e-194	0.890964	0.814	0.345	1.56319e-189
	7	MATK	0	0.890587	0.492	0.016	0
	7	CCNI	9.36254e-196	0.88933	0.986	0.899	2.78376e-191
	7	EIF3M	8.98421e-142	0.877816	0.898	0.666	2.67127e-137
	7	ZNF581	5.0213e-145	0.876659	0.578	0.23	1.49298e-140
	7	EIF3H	3.16411e-146	0.876452	0.967	0.772	9.40785e-142
	7	CPNE7	0	0.861619	0.498	0.096	0
	7	SPINT2	1.12831e-139	0.859293	0.793	0.446	3.35479e-135
	7	FBL	1.95178e-134	0.858589	0.789	0.483	5.80322e-130
	7	TRMT112	2.92495e-151	0.856835	0.957	0.76	8.69675e-147
	7	PFDN4	3.2791e-146	0.856392	0.888	0.63	9.74973e-142
	7	AC073365.1	0	0.851904	0.466	0.05	0
	7	NR4A1	6.24115e-161	0.851902	0.552	0.185	1.85568e-156
	7	C19orf48	8.57319e-127	0.840991	0.699	0.36	2.54907e-122
	7	AKAP13	3.55011e-163	0.839535	0.611	0.235	1.05555e-158
	7	SHMT2	5.53892e-72	0.833168	0.564	0.313	1.64689e-67
	7	PPA1	1.17295e-145	0.828395	0.942	0.817	3.48754e-141
	7	NFXL1	2.2395e-128	0.828004	0.589	0.263	6.6587e-124
	7	TSPO	0	0.826233	0.548	0.096	0
	7	LINC01297	0	0.824774	0.458	0.037	0
	7	SEPT6	3.68386e-153	0.812047	0.799	0.359	1.09532e-148
	7	C11orf1	1.49355e-136	0.810557	0.732	0.404	4.44077e-132
	7	BTG1	7.18931e-92	0.807908	0.92	0.797	2.1376e-87
	7	SNRPD2	9.0152e-138	0.805852	0.963	0.8	2.68049e-133
	7	NHP2	2.233e-130	0.804946	0.898	0.734	6.63939e-126
	7	CRTAP	9.51523e-224	0.799244	0.517	0.133	2.82916e-219
	7	TRAP1	5.49506e-125	0.794394	0.71	0.41	1.63385e-120
	7	EIF2S3	4.36685e-109	0.793944	0.814	0.569	1.2984e-104
	7	DLX6	0	0.792728	0.461	0.041	0
	7	CHRM2	5.02106e-142	0.792545	0.599	0.243	1.49291e-137
	7	METTL26	1.19221e-126	0.792111	0.865	0.638	3.54479e-122
	7	TMEM256	1.0243e-102	0.786393	0.687	0.39	3.04556e-98
	7	PFKP	2.49881e-116	0.786282	0.728	0.403	7.42973e-112
	7	TIMM13	5.19695e-124	0.783425	0.935	0.744	1.54521e-119
	7	GSTP1	6.17635e-125	0.782744	0.956	0.742	1.83641e-120
	7	ETV1	3.33063e-223	0.780067	0.514	0.122	9.90296e-219
	7	CPNE1	4.28352e-128	0.770837	0.724	0.4	1.27362e-123
	7	TPM4	3.92229e-107	0.766985	0.786	0.539	1.16622e-102
	7	TIMM10	1.21839e-123	0.765144	0.766	0.47	3.62264e-119
	7	OLFM2	4.76216e-150	0.76374	0.632	0.258	1.41593e-145
	7	GAPDH	2.35521e-105	0.762778	0.992	0.967	7.00275e-101
	7	TMEM258	1.55998e-136	0.758707	0.966	0.841	4.63828e-132
	7	HGF	1.43684e-170	0.756169	0.31	0.058	4.27215e-166
	7	PHB2	6.55814e-117	0.755786	0.941	0.765	1.94993e-112
	7	TRIM28	8.45055e-108	0.755118	0.852	0.618	2.5126e-103
	7	RTRAF	4.68936e-122	0.754427	0.913	0.716	1.39429e-117
	7	PAICS	6.26303e-107	0.751015	0.73	0.453	1.86219e-102
	7	APRT	9.46815e-113	0.747697	0.782	0.522	2.81517e-108
	7	EIF2A	9.22172e-109	0.743229	0.796	0.526	2.74189e-104
	7	RAMP2	1.69358e-105	0.737281	0.793	0.552	5.03551e-101
	7	SNRPF	1.29851e-119	0.729933	0.945	0.784	3.86086e-115
	7	CRABP1	1.81706e-159	0.729294	0.367	0.084	5.40266e-155
	7	ST13	2.33798e-122	0.728107	0.966	0.823	6.95152e-118
	7	PKM	5.54971e-84	0.727868	0.905	0.728	1.6501e-79
	7	PNCK	1.46924e-134	0.725126	0.614	0.269	4.36851e-130
	7	YBEY	6.67694e-118	0.724885	0.676	0.355	1.98525e-113
	7	LSM7	9.8071e-138	0.724801	0.957	0.818	2.91595e-133
	7	SSR4	3.11576e-133	0.724478	0.956	0.816	9.26408e-129
	7	GDAP1L1	1.0481e-100	0.720946	0.847	0.616	3.11631e-96
	7	SMIM26	5.09165e-103	0.719399	0.847	0.612	1.5139e-98
	7	VDAC2	3.68965e-128	0.719148	0.946	0.793	1.09704e-123
	7	SLIRP	2.7411e-124	0.717732	0.937	0.757	8.1501e-120
	7	LINC01976	2.40573e-184	0.716119	0.538	0.157	7.15295e-180
	7	ENC1	3.36977e-191	0.716093	0.396	0.088	1.00193e-186
	7	HNRNPA1	7.22672e-164	0.714764	0.988	0.931	2.14872e-159
	7	KCNF1	0	0.71253	0.401	0.043	0
	7	FTL	4.91727e-168	0.706367	0.988	0.934	1.46205e-163
	7	LINC00682	1.58652e-112	0.705332	0.959	0.746	4.7172e-108
	7	ACTG1	6.89449e-155	0.699403	0.992	0.981	2.04994e-150
	7	COL4A2	0	0.699203	0.44	0.053	0
	7	KDELR1	3.74424e-91	0.696842	0.913	0.712	1.11327e-86
	7	COX6B1	1.08439e-124	0.69537	0.977	0.843	3.22421e-120
	7	CIRBP	3.46926e-108	0.695014	0.979	0.885	1.03151e-103
	7	TATDN1	1.89407e-86	0.694916	0.771	0.536	5.63163e-82
	7	CFHR1	0	0.692763	0.273	0.006	0
	7	EIF1B	3.12231e-92	0.686438	0.954	0.816	9.28356e-88
	7	ENO1	5.43013e-59	0.684887	0.919	0.788	1.61454e-54
	7	TXNL1	4.02384e-78	0.680986	0.923	0.757	1.19641e-73
	7	KIF9	6.83046e-134	0.678826	0.523	0.197	2.0309e-129
	7	MAB21L2	1.34278e-44	0.675464	0.57	0.411	3.99248e-40
	7	MT-ND1	3.78235e-110	0.673686	0.986	0.968	1.12461e-105
	7	FAM213A	9.68447e-107	0.670942	0.712	0.345	2.87948e-102
	7	CLNS1A	3.66601e-100	0.669864	0.775	0.522	1.09002e-95
	7	MTA1	9.6757e-92	0.669578	0.703	0.45	2.87688e-87
	7	ATP5MG	1.13597e-116	0.667486	0.981	0.852	3.37759e-112
	7	GLRX	1.15297e-85	0.66702	0.486	0.219	3.42813e-81
	7	EIF4A2	2.00638e-94	0.663268	0.978	0.871	5.96557e-90
	7	DLGAP1	8.13955e-258	0.655115	0.426	0.079	2.42013e-253
	7	MRPL4	5.69219e-94	0.654192	0.708	0.45	1.69246e-89
	7	SYNPO2	8.58314e-87	0.653441	0.543	0.261	2.55203e-82
	7	RCN1	2.5084e-105	0.653024	0.663	0.348	7.45824e-101
	7	NDUFB1	5.77974e-106	0.652534	0.924	0.75	1.71849e-101
	7	COX7C	7.2582e-126	0.649117	0.986	0.91	2.15808e-121
	7	AIP	1.57544e-99	0.649112	0.8	0.539	4.68426e-95
	7	NUDT14	9.64966e-89	0.649045	0.585	0.313	2.86913e-84
	7	PRSS12	2.14812e-156	0.64648	0.342	0.075	6.38701e-152
	7	GPR155	9.15711e-84	0.646033	0.577	0.299	2.72268e-79
	7	C19orf53	6.93956e-97	0.645657	0.894	0.69	2.06334e-92
	7	FAM96B	2.78639e-125	0.644682	0.866	0.409	8.28476e-121
	7	TPT1	5.54946e-146	0.641626	0.99	0.967	1.65002e-141
	7	OSTC	6.47339e-94	0.637167	0.825	0.587	1.92473e-89
	7	CCDC85B	8.03217e-92	0.633126	0.677	0.404	2.38821e-87
	7	EIF1AX	1.2596e-99	0.631298	0.91	0.761	3.74518e-95
	7	A1BG	2.48181e-93	0.627679	0.619	0.319	7.37915e-89
	7	EIF4B	6.04687e-88	0.626012	0.906	0.739	1.79792e-83
	7	MT-CO3	7.07641e-73	0.625429	0.988	0.984	2.10403e-68
	7	MRPL45	1.4315e-80	0.625174	0.712	0.469	4.25629e-76
	7	CCT4	3.28236e-76	0.621605	0.914	0.772	9.75943e-72
	7	HLA-A	1.42676e-116	0.621383	0.753	0.38	4.24218e-112
	7	PRMT1	6.88598e-99	0.618985	0.928	0.785	2.04741e-94
	7	CEBPB	4.33732e-210	0.617083	0.338	0.058	1.28962e-205
	7	SLC27A5	3.21179e-110	0.613881	0.476	0.186	9.54961e-106
	7	ERGIC3	7.14576e-85	0.60967	0.753	0.518	2.12465e-80
	7	AHCY	1.5602e-83	0.608869	0.646	0.387	4.63893e-79
	7	CRABP2	5.01259e-140	0.60725	0.305	0.067	1.49039e-135
	7	GDI2	2.98122e-78	0.607126	0.821	0.629	8.86406e-74
	7	IRS2	2.01007e-67	0.60693	0.723	0.513	5.97655e-63
	7	SLC10A4	5.05628e-79	0.605338	0.691	0.433	1.50338e-74
	7	EGR3	1.15703e-217	0.603984	0.396	0.078	3.44019e-213
	7	SLC25A5	4.64783e-82	0.603515	0.872	0.661	1.38194e-77
	7	ATP5F1D	1.9737e-97	0.602031	0.952	0.806	5.86841e-93
	7	DNM3OS	0	0.601234	0.338	0.027	0
	7	HSPA8	1.22211e-93	0.600503	0.957	0.867	3.63369e-89
	7	EIF3K	1.07276e-94	0.599355	0.963	0.83	3.18965e-90
	7	EIF2S2	1.71393e-69	0.598418	0.843	0.666	5.09603e-65
	7	PSAT1	7.81103e-109	0.596994	0.459	0.172	2.32245e-104
	7	GADD45GIP1	8.91659e-84	0.59412	0.879	0.704	2.65117e-79
	7	EXOSC5	6.4448e-73	0.592048	0.615	0.38	1.91623e-68
	7	GSTO1	7.86993e-85	0.589484	0.705	0.418	2.33997e-80
	7	ZFAND1	1.31294e-73	0.588562	0.658	0.411	3.90376e-69
	7	NDUFAF3	3.80646e-70	0.585545	0.713	0.494	1.13177e-65
	7	CSGALNACT1	1.57608e-108	0.584231	0.444	0.161	4.68617e-104
	7	ZNF622	3.95227e-52	0.58084	0.592	0.398	1.17513e-47
	7	AHSA1	2.91743e-76	0.579212	0.8	0.584	8.67441e-72
	7	MCTS1	9.4933e-74	0.577898	0.76	0.547	2.82264e-69
	7	LAPTM4B	1.80785e-79	0.577797	0.81	0.603	5.37529e-75
	7	SHISA9	4.87222e-134	0.575852	0.41	0.118	1.44866e-129
	7	PCOLCE	2.09196e-73	0.57099	0.679	0.432	6.22003e-69
	7	BEX1	8.18259e-100	0.570519	0.964	0.902	2.43293e-95
	7	MXI1	1.5622e-68	0.568859	0.735	0.509	4.6449e-64
	7	SEC11A	1.56287e-79	0.567262	0.938	0.792	4.64688e-75
	7	PAPOLA	3.23799e-55	0.566594	0.806	0.631	9.62753e-51
	7	PYCR1	6.34362e-69	0.566143	0.68	0.446	1.88615e-64
	7	FOXC1	1.19733e-194	0.565109	0.388	0.075	3.56001e-190
	7	HMBOX1	3.7196e-71	0.563136	0.557	0.318	1.10595e-66
	7	MPST	1.53274e-73	0.562806	0.636	0.377	4.55731e-69
	7	EDF1	2.38194e-93	0.560736	0.964	0.847	7.08224e-89
	7	TOMM40	4.97786e-75	0.560454	0.686	0.457	1.48007e-70
	7	NTHL1	4.5131e-69	0.559765	0.621	0.4	1.34188e-64
	7	TRAPPC6A	2.05605e-130	0.559325	0.481	0.167	6.11326e-126
	7	HNRNPF	2.49252e-78	0.55876	0.815	0.596	7.411e-74
	7	TES	0	0.556905	0.388	0.049	0
	7	BRK1	2.15858e-78	0.555627	0.923	0.785	6.4181e-74
	7	RRP9	2.06674e-94	0.552925	0.452	0.187	6.14505e-90
	7	QTRT1	1.26843e-81	0.552302	0.566	0.294	3.77143e-77
	7	RNPS1	6.631e-82	0.551179	0.888	0.71	1.9716e-77
	7	DCTPP1	1.46868e-69	0.550129	0.71	0.49	4.36682e-65
	7	C4orf3	4.42812e-57	0.549385	0.737	0.553	1.31661e-52
	7	GCSH	1.08095e-74	0.548956	0.818	0.629	3.214e-70
	7	C12orf10	3.95914e-65	0.547739	0.786	0.603	1.17717e-60
	7	BUD23	1.39308e-69	0.547118	0.763	0.567	4.14206e-65
	7	EXOSC7	4.81507e-79	0.547036	0.625	0.37	1.43166e-74
	7	LURAP1L	2.49476e-82	0.546939	0.479	0.214	7.41768e-78
	7	SLC1A5	2.04625e-139	0.546843	0.419	0.122	6.08411e-135
	7	UQCRB	9.49394e-69	0.545924	0.979	0.882	2.82283e-64
	7	PRDX4	3.78475e-67	0.543809	0.782	0.565	1.12532e-62
	7	PRDX6	5.20955e-73	0.54378	0.855	0.698	1.54896e-68
	7	POLR3D	4.47298e-73	0.543349	0.633	0.388	1.32995e-68
	7	ZNHIT3	7.3709e-71	0.543172	0.855	0.675	2.19159e-66
	7	MCRIP2	6.86673e-107	0.541783	0.512	0.216	2.04169e-102
	7	ZNF667-AS1	1.15265e-64	0.540436	0.73	0.518	3.42717e-60
	7	GAMT	3.79555e-69	0.538432	0.708	0.497	1.12853e-64
	7	POLR2H	1.96281e-67	0.537676	0.754	0.532	5.83603e-63
	7	ADAM22	1.18534e-60	0.537175	0.604	0.381	3.52437e-56
	7	CHMP2A	9.74978e-74	0.535643	0.839	0.645	2.8989e-69
	7	STOML2	1.69901e-71	0.535095	0.8	0.605	5.05167e-67
	7	SLC39A3	1.14393e-70	0.533782	0.579	0.346	3.40123e-66
	7	ST6GAL2	0	0.53352	0.326	0.015	0
	7	NME4	1.20778e-61	0.532313	0.703	0.49	3.59109e-57
	7	C19orf24	3.77746e-121	0.530691	0.48	0.169	1.12315e-116
	7	ARC	2.0346e-53	0.530542	0.668	0.438	6.04949e-49
	7	ERCC1	2.14515e-62	0.529906	0.67	0.462	6.37817e-58
	7	PGLS	6.82997e-69	0.529043	0.834	0.641	2.03075e-64
	7	ATP5MC2	5.78989e-74	0.527935	0.983	0.897	1.72151e-69
	7	CRNDE	1.75088e-63	0.527428	0.614	0.354	5.20589e-59
	7	DDX21	1.47984e-65	0.527388	0.803	0.618	4.40002e-61
	7	PCDH10	4.96508e-67	0.523513	0.39	0.169	1.47627e-62
	7	UQCRFS1	1.60904e-68	0.522487	0.858	0.68	4.78417e-64
	7	ASNS	1.29631e-49	0.520204	0.51	0.297	3.85431e-45
	7	CLTA	1.00858e-76	0.518862	0.959	0.817	2.99883e-72
	7	UBXN1	6.50895e-66	0.517464	0.921	0.773	1.93531e-61
	7	OLA1	3.23418e-64	0.517352	0.884	0.72	9.6162e-60
	7	PLTP	1.67952e-180	0.517022	0.357	0.075	4.99371e-176
	7	THYN1	4.6489e-65	0.51546	0.626	0.403	1.38226e-60
	7	GRHPR	6.44223e-67	0.515451	0.757	0.554	1.91547e-62
	7	SCG5	8.77626e-60	0.515129	0.909	0.745	2.60944e-55
	7	TCP1	2.58296e-67	0.514226	0.872	0.711	7.6799e-63
	7	GPX4	2.48292e-75	0.513908	0.926	0.772	7.38247e-71
	7	DNPEP	8.64783e-89	0.513415	0.434	0.177	2.57126e-84
	7	CCT8	2.05211e-57	0.51218	0.912	0.753	6.10153e-53
	7	LETMD1	2.96569e-43	0.511604	0.582	0.406	8.81788e-39
	7	ATF4	7.16395e-57	0.511271	0.836	0.663	2.13006e-52
	7	MAGEA3	3.33594e-292	0.510622	0.28	0.03	9.91874e-288
	7	PRSS3	1.44914e-72	0.510518	0.614	0.329	4.30873e-68
	7	LINC00672	1.1687e-43	0.510098	0.579	0.39	3.4749e-39
	7	TMA7	1.47815e-76	0.508841	0.963	0.861	4.39499e-72
	7	HSPE1	1.79814e-75	0.507287	0.945	0.814	5.3464e-71
	7	OCIAD2	2.51096e-67	0.506346	0.892	0.744	7.46585e-63
	7	SF3A2	2.73907e-38	0.505734	0.582	0.409	8.14407e-34
	7	MUM1	1.53896e-93	0.505679	0.643	0.306	4.5758e-89
	7	CBX4	3.43656e-45	0.504759	0.61	0.417	1.02179e-40
	7	EIF3G	2.15371e-58	0.503728	0.909	0.747	6.40364e-54
	7	ARX	6.16427e-242	0.503612	0.345	0.054	1.83282e-237
	7	DNAJC12	5.30565e-48	0.498045	0.687	0.528	1.57753e-43
	7	TOMM22	2.68024e-69	0.497734	0.877	0.697	7.96915e-65
	7	KIF26A	1.0273e-52	0.494611	0.45	0.241	3.05446e-48
	7	EGR4	7.76862e-213	0.493307	0.273	0.038	2.30984e-208
	7	SNU13	1.58087e-72	0.491977	0.948	0.805	4.7004e-68
	7	AP1S2	1.60429e-37	0.491803	0.724	0.585	4.77003e-33
	7	ACTN1	5.30032e-56	0.49087	0.629	0.426	1.57594e-51
	7	KXD1	1.46793e-43	0.490481	0.473	0.287	4.36461e-39
	7	BTG3	2.22616e-57	0.489396	0.734	0.515	6.61903e-53
	7	SMS	2.26267e-67	0.48905	0.91	0.772	6.7276e-63
	7	TRAF3IP2	2.5414e-206	0.487803	0.319	0.053	7.55635e-202
	7	GRPEL1	6.41737e-53	0.486808	0.538	0.333	1.90808e-48
	7	DCTN6	1.47981e-56	0.486491	0.72	0.53	4.39991e-52
	7	SSR3	4.85749e-56	0.48606	0.686	0.481	1.44428e-51
	7	FJX1	5.06934e-55	0.485829	0.545	0.335	1.50727e-50
	7	HSPA9	6.66034e-56	0.484964	0.79	0.637	1.98032e-51
	7	PSME1	1.33498e-60	0.484793	0.737	0.527	3.96928e-56
	7	TMEM251	1.08933e-60	0.484141	0.56	0.337	3.2389e-56
	7	EGR2	1.52915e-206	0.484046	0.297	0.046	4.54663e-202
	7	CNBP	1.19752e-59	0.48327	0.872	0.706	3.56059e-55
	7	PSMA1	4.68627e-29	0.482338	0.818	0.698	1.39337e-24
	7	SEPT2	1.56818e-87	0.482204	0.688	0.34	4.66267e-83
	7	NXN	2.55505e-194	0.481976	0.364	0.072	7.59692e-190
	7	CHCHD6	1.00044e-57	0.481022	0.663	0.47	2.9746e-53
	7	ILF3-DT	2.85771e-54	0.480025	0.67	0.477	8.49682e-50
	7	SLC12A5	1.61099e-50	0.479535	0.454	0.244	4.78996e-46
	7	B4GALNT4	1.24389e-58	0.478856	0.535	0.306	3.69847e-54
	7	CD81	2.20058e-69	0.477904	0.932	0.822	6.54298e-65
	7	MRPS2	1.07506e-47	0.477811	0.575	0.38	3.19647e-43
	7	PFDN5	3.81952e-66	0.477237	0.985	0.905	1.13566e-61
	7	ARF4	6.70142e-64	0.474174	0.81	0.616	1.99253e-59
	7	RUVBL1	4.68862e-52	0.47328	0.633	0.444	1.39407e-47
	7	RCN2	5.86151e-68	0.471815	0.905	0.781	1.7428e-63
	7	SF3B5	9.43381e-48	0.471334	0.884	0.719	2.80495e-43
	7	CAMLG	1.06827e-55	0.469278	0.909	0.747	3.17629e-51
	7	TMED10	1.05085e-46	0.469156	0.697	0.521	3.12449e-42
	7	GSTZ1	1.5536e-63	0.468595	0.484	0.251	4.61933e-59
	7	MRPL52	3.10954e-60	0.468107	0.785	0.595	9.24559e-56
	7	NOB1	5.19132e-51	0.467922	0.446	0.241	1.54353e-46
	7	WDR74	2.1191e-61	0.46607	0.572	0.344	6.30073e-57
	7	ISYNA1	3.20747e-49	0.464057	0.6	0.406	9.53678e-45
	7	LGALS3BP	3.94829e-46	0.463416	0.713	0.543	1.17394e-41
	7	NCBP2-AS2	7.72802e-77	0.463314	0.479	0.21	2.29777e-72
	7	ESF1	1.03136e-48	0.462684	0.746	0.563	3.06655e-44
	7	PDK1	1.439e-54	0.462553	0.352	0.158	4.27857e-50
	7	CXADR	3.11184e-55	0.461706	0.745	0.545	9.25245e-51
	7	SERF2	1.94036e-78	0.460797	0.975	0.883	5.76928e-74
	7	MYDGF	3.24923e-59	0.46059	0.721	0.525	9.66094e-55
	7	TCEAL4	2.90852e-61	0.458663	0.886	0.737	8.6479e-57
	7	TCEAL8	1.93353e-49	0.457597	0.727	0.537	5.74896e-45
	7	PTEN	2.10327e-43	0.457541	0.666	0.51	6.25365e-39
	7	COX7A2L	4.99742e-58	0.457454	0.956	0.825	1.48588e-53
	7	GNL3	1.51767e-47	0.456628	0.644	0.464	4.51248e-43
	7	IGFBP5	8.72051e-41	0.456037	0.433	0.229	2.59287e-36
	7	CMC1	6.18776e-56	0.455896	0.59	0.379	1.83981e-51
	7	ECSIT	3.83152e-51	0.454806	0.64	0.44	1.13922e-46
	7	SNRPD1	1.19191e-61	0.454635	0.938	0.801	3.54389e-57
	7	NPDC1	4.5631e-57	0.454001	0.814	0.636	1.35675e-52
	7	HIGD2A	2.30554e-53	0.453936	0.829	0.66	6.85507e-49
	7	PSMG1	5.43324e-50	0.452712	0.524	0.324	1.61547e-45
	7	LINC02525	1.29515e-52	0.452228	0.428	0.223	3.85088e-48
	7	COA4	3.88066e-54	0.451653	0.724	0.518	1.15384e-49
	7	MDK	3.73697e-56	0.451478	0.946	0.872	1.11111e-51
	7	FAM173A	8.9022e-76	0.451451	0.534	0.251	2.64689e-71
	7	PAFAH1B3	1.14777e-55	0.451058	0.916	0.785	3.41267e-51
	7	LGR5	0	0.450206	0.263	0.011	0
	7	MRPL3	4.77178e-52	0.449621	0.701	0.529	1.41879e-47
	7	VDAC1	3.6397e-52	0.449479	0.881	0.717	1.08219e-47
	7	RPF2	1.60977e-39	0.448744	0.568	0.391	4.78633e-35
	7	SEPT9	4.93085e-80	0.448064	0.639	0.318	1.46609e-75
	7	NSMCE1	5.58851e-46	0.447444	0.61	0.421	1.66163e-41
	7	NPB	3.04814e-84	0.44739	0.523	0.226	9.06303e-80
	7	LY6E	1.26436e-103	0.446892	0.451	0.158	3.75932e-99
	7	ANP32B	5.03066e-53	0.444858	0.921	0.766	1.49577e-48
	7	LSAMP	1.55056e-47	0.444841	0.436	0.232	4.61028e-43
	7	PRKCSH	1.33428e-47	0.44426	0.614	0.422	3.96723e-43
	7	POLR2I	1.20262e-53	0.444225	0.861	0.724	3.57575e-49
	7	MRPL17	2.09873e-53	0.443924	0.538	0.326	6.24016e-49
	7	EVL	2.67428e-58	0.442988	0.89	0.752	7.95144e-54
	7	SEC61G	8.8748e-53	0.442731	0.952	0.832	2.63874e-48
	7	TSEN34	9.9999e-40	0.441758	0.63	0.464	2.97327e-35
	7	PLD6	6.4026e-70	0.441712	0.401	0.175	1.90369e-65
	7	PTP4A1	3.5944e-62	0.441286	0.574	0.297	1.06872e-57
	7	EI24	3.44511e-47	0.440973	0.719	0.554	1.02433e-42
	7	LINC02001	3.09639e-62	0.437544	0.491	0.242	9.2065e-58
	7	MAP2K2	4.97553e-54	0.437506	0.832	0.681	1.47937e-49
	7	WDR83OS	1.39369e-49	0.437335	0.914	0.782	4.14386e-45
	7	SEMA3A	9.66566e-41	0.437264	0.332	0.163	2.87389e-36
	7	DDIT4	7.49534e-09	0.435624	0.321	0.254	0.000222859
	7	ATP5ME	8.98924e-65	0.435264	0.952	0.828	2.67277e-60
	7	SLC25A29	6.3752e-41	0.434591	0.519	0.337	1.89554e-36
	7	COPS8	4.59446e-45	0.433936	0.67	0.501	1.36607e-40
	7	BAG5	1.62483e-37	0.433139	0.556	0.387	4.83111e-33
	7	SLC25A6	6.74381e-45	0.432602	0.95	0.835	2.00514e-40
	7	NOA1	1.3722e-51	0.431986	0.501	0.292	4.07997e-47
	7	TIMM44	2.42881e-34	0.431349	0.528	0.37	7.22158e-30
	7	SPESP1	3.94677e-141	0.42977	0.345	0.084	1.17349e-136
	7	COX7B	7.46637e-47	0.429496	0.93	0.803	2.21997e-42
	7	DMAC1	5.30071e-50	0.428027	0.723	0.546	1.57606e-45
	7	SVIL	1.95005e-87	0.427825	0.346	0.116	5.79808e-83
	7	SPOCK1	8.28426e-40	0.427784	0.738	0.541	2.46316e-35
	7	F12	3.8879e-42	0.426993	0.568	0.37	1.15599e-37
	7	SSTR2	4.56694e-25	0.424421	0.428	0.28	1.35789e-20
	7	CSTB	6.67257e-51	0.423734	0.745	0.559	1.98396e-46
	7	MRPL44	2.24221e-30	0.423628	0.606	0.46	6.66677e-26
	7	LAS1L	1.71062e-54	0.422408	0.441	0.23	5.0862e-50
	7	TAF9	3.19721e-46	0.421731	0.743	0.57	9.50627e-42
	7	HINT1	5.271e-74	0.421344	0.986	0.917	1.56723e-69
	7	DLL3	9.13616e-59	0.421327	0.567	0.333	2.71645e-54
	7	NXT1	1.16397e-44	0.420606	0.524	0.329	3.46082e-40
	7	HPRT1	7.13026e-39	0.420166	0.615	0.466	2.12004e-34
	7	MRPL43	1.87013e-42	0.420124	0.71	0.551	5.56046e-38
	7	DALRD3	4.77565e-51	0.420094	0.457	0.248	1.41994e-46
	7	IFI44	6.40444e-91	0.419838	0.404	0.14	1.90423e-86
	7	MEIS2	5.62984e-54	0.419695	0.775	0.491	1.67392e-49
	7	PYURF	2.36709e-39	0.419188	0.749	0.593	7.03807e-35
	7	MRPL54	5.25367e-46	0.418873	0.739	0.564	1.56207e-41
	7	ROMO1	3.02835e-51	0.418255	0.87	0.707	9.00418e-47
	7	FAM45A	1.85403e-84	0.418057	0.44	0.179	5.51258e-80
	7	DKC1	1.51729e-43	0.417933	0.63	0.458	4.51137e-39
	7	C20orf27	5.62733e-42	0.417911	0.578	0.399	1.67317e-37
	7	TRMT1	1.57557e-47	0.416269	0.417	0.225	4.68464e-43
	7	SEM1	4.9811e-49	0.415624	0.91	0.77	1.48103e-44
	7	TTC9B	1.28534e-51	0.41498	0.906	0.774	3.82169e-47
	7	DNPH1	1.03498e-45	0.414889	0.603	0.414	3.07731e-41
	7	MIDN	8.98893e-43	0.414344	0.723	0.557	2.67268e-38
	7	BX890604.1	1.61072e-88	0.413125	0.353	0.12	4.78915e-84
	7	TUFM	3.65196e-54	0.412709	0.903	0.761	1.08584e-49
	7	PLPPR3	2.07757e-49	0.412691	0.767	0.583	6.17724e-45
	7	BNIP3L	2.57154e-28	0.412091	0.764	0.63	7.64595e-24
	7	PSMG2	7.56865e-43	0.411914	0.706	0.544	2.25039e-38
	7	CHID1	2.3345e-43	0.411907	0.654	0.485	6.94117e-39
	7	FOSB	5.72479e-34	0.411274	0.606	0.412	1.70215e-29
	7	FAM49A	1.93706e-59	0.410265	0.328	0.133	5.75947e-55
	7	LCMT1	1.72391e-44	0.409893	0.665	0.491	5.12569e-40
	7	ASNA1	1.77144e-74	0.409408	0.501	0.234	5.26703e-70
	7	ASMTL	2.44885e-73	0.408284	0.379	0.151	7.28118e-69
	7	C15orf61	4.04772e-42	0.40807	0.597	0.423	1.20351e-37
	7	LTA4H	4.46088e-37	0.406307	0.495	0.318	1.32635e-32
	7	JUNB	1.14494e-36	0.405812	0.777	0.612	3.40424e-32
	7	SCRG1	1.70143e-34	0.404793	0.368	0.205	5.05886e-30
	7	SPG21	8.05099e-43	0.404153	0.549	0.367	2.3938e-38
	7	NSA2	6.27622e-43	0.403549	0.938	0.8	1.86611e-38
	7	TIMM9	2.27977e-38	0.403512	0.623	0.471	6.77845e-34
	7	ATIC	1.87153e-43	0.403395	0.568	0.38	5.56462e-39
	7	PMPCA	3.38968e-39	0.402861	0.486	0.306	1.00785e-34
	7	MT-ND3	1.36302e-43	0.402191	0.975	0.979	4.05266e-39
	7	ATP1B3	5.334e-38	0.401716	0.669	0.508	1.58596e-33
	7	SMDT1	2.225e-34	0.401048	0.916	0.785	6.61559e-30
	7	DHPS	1.30604e-33	0.400491	0.812	0.674	3.88324e-29
	7	SINHCAF	2.37427e-43	0.400426	0.777	0.631	7.05941e-39
	7	TMEM45A	2.08967e-25	0.39936	0.382	0.251	6.21322e-21
	7	CINP	7.18876e-39	0.398464	0.473	0.295	2.13743e-34
	7	PNMA6A	1.5853e-61	0.398337	0.41	0.188	4.71357e-57
	7	PFDN2	2.88414e-54	0.398012	0.93	0.821	8.57541e-50
	7	NME1	6.99843e-49	0.397961	0.943	0.85	2.08084e-44
	7	FKBP11	6.22859e-72	0.397189	0.349	0.135	1.85195e-67
	7	SPCS1	1.81828e-52	0.396958	0.837	0.698	5.40629e-48
	7	FBXO17	2.67361e-94	0.396193	0.335	0.104	7.94945e-90
	7	PSMC1	1.73962e-42	0.396101	0.815	0.693	5.17241e-38
	7	SLC25A39	4.7847e-37	0.395639	0.677	0.533	1.42263e-32
	7	PTOV1	1.11263e-54	0.395229	0.847	0.684	3.30819e-50
NOR "Sympathoblasts "	8	LGALS1	0	3.64508	0.912	0.153	0
"secretory"	8	SPP1	0	3.02441	0.881	0.106	0
	8	GAL	8.80809e-149	2.90218	0.92	0.52	2.61891e-144
	8	SNCG	0	2.63251	0.847	0.149	0
	8	S100A6	0	2.51968	0.979	0.544	0
	8	NEFL	0	2.47989	0.97	0.393	0
	8	CALY	0	2.3428	0.982	0.605	0
	8	PCP4	0	2.3182	0.654	0.134	0
	8	NPB	0	1.94738	0.939	0.219	0
	8	SNCA	0	1.93247	0.966	0.364	0
	8	PDLIM5	3.37082e-254	1.92299	0.914	0.436	1.00224e-249
	8	SNAP25	0	1.92132	0.991	0.632	0
	8	CHGB	3.99873e-201	1.85031	0.988	0.815	1.18894e-196
	8	VIP	0	1.81832	0.634	0.061	0
	8	GAP43	0	1.79907	0.999	0.787	0
	8	PRPH	1.80561e-241	1.77832	0.987	0.745	5.36863e-237
	8	VIM	1.03875e-97	1.73699	0.487	0.185	3.0885e-93
	8	TAC3	2.90113e-285	1.70682	0.622	0.144	8.62592e-281
	8	SST	4.86081e-218	1.64276	0.628	0.178	1.44527e-213
	8	PCSK1N	0	1.64016	0.999	0.898	0
	8	SEMA3C	0	1.63711	0.859	0.05	0
	8	HEBP2	2.71716e-280	1.61285	0.936	0.444	8.07894e-276
	8	ANXA2	4.2739e-274	1.57787	0.936	0.437	1.27076e-269
	8	SLC18A3	0	1.57671	0.877	0.157	0
	8	TUBB2A	2.75211e-289	1.56865	0.994	0.823	8.18283e-285
	8	ARHGDIG	0	1.54434	0.941	0.261	0
	8	TSTD1	0	1.48377	0.926	0.309	0
	8	PRSS3	0	1.48102	0.945	0.323	0
	8	DKK3	0	1.46462	0.847	0.227	0
	8	THY1	6.30832e-249	1.45352	0.859	0.356	1.87565e-244
	8	NNAT	2.60093e-201	1.37623	0.985	0.741	7.73334e-197
	8	ACHE	0	1.36623	0.874	0.271	0
	8	AHNAK	0	1.34822	0.639	0.106	0
	8	OLFM3	0	1.34308	0.887	0.181	0
	8	LGALS3	0	1.3337	0.761	0.08	0
	8	MAP1LC3A	8.45883e-281	1.32676	0.984	0.635	2.51506e-276
	8	PRSS12	0	1.3187	0.834	0.066	0
	8	CRIP2	0	1.31559	0.95	0.421	0
	8	NPY	2.04095e-57	1.30817	0.862	0.738	6.06835e-53
	8	CALM1	4.08431e-257	1.30645	0.999	0.919	1.21439e-252
	8	CST3	2.68855e-210	1.30223	0.955	0.629	7.99386e-206
	8	KIF21A	6.68785e-176	1.25806	0.991	0.772	1.9885e-171
	8	RTN1	5.95563e-307	1.2548	0.997	0.891	1.77079e-302
	8	VSNL1	1.4611e-167	1.20908	0.819	0.352	4.34428e-163
	8	CRABP1	0	1.194	0.536	0.081	0
	8	TMEM59L	1.50596e-256	1.1541	0.972	0.608	4.47768e-252
	8	ANXA6	0	1.14647	0.912	0.274	0
	8	SELENOW	3.04559e-202	1.12796	0.978	0.743	9.05544e-198
	8	UCHL1	3.35822e-234	1.12547	1	0.908	9.98499e-230
	8	CHL1	0	1.10514	0.777	0.139	0
	8	TMEFF2	0	1.10103	0.859	0.267	0
	8	PMP22	1.13391e-215	1.09536	0.972	0.587	3.37145e-211
	8	RABAC1	4.91437e-239	1.07706	0.993	0.752	1.46119e-234
	8	RAMP1	2.08558e-130	1.0688	0.979	0.782	6.20106e-126
	8	SV2C	0	1.05563	0.829	0.237	0
	8	QDPR	1.4876e-203	1.04756	0.972	0.696	4.42308e-199
	8	SCG2	4.63117e-145	1.04186	0.99	0.763	1.37699e-140
	8	C4orf48	1.35518e-199	1.02518	0.99	0.78	4.02936e-195
	8	FGF14	0	1.01529	0.834	0.198	0
	8	ARL6IP5	1.65754e-230	1.01286	0.963	0.671	4.92835e-226
	8	PTGFR	0	1.01208	0.829	0.146	0
	8	CYSTM1	0	1.00791	0.809	0.21	0
	8	PSAP	8.12527e-189	1.00149	0.96	0.59	2.41589e-184
	8	SLC16A3	0	0.999215	0.591	0.05	0
	8	ATP6V1G2	1.75057e-228	0.99421	0.953	0.503	5.20496e-224
	8	IFI27L2	6.30775e-205	0.990574	0.976	0.681	1.87548e-200
	8	SYT4	7.29046e-220	0.983587	0.942	0.485	2.16767e-215
	8	SCG5	2.76e-201	0.96572	0.988	0.744	8.20631e-197
	8	PLPP4	0	0.965266	0.85	0.203	0
	8	OGFRL1	3.03219e-164	0.958318	0.648	0.233	9.01561e-160
	8	CD9	2.34683e-158	0.951675	0.915	0.489	6.97784e-154
	8	BEX5	8.32998e-291	0.947824	0.893	0.312	2.47675e-286
	8	PGAM1	6.07405e-184	0.944523	0.964	0.634	1.806e-179
	8	TPPP3	1.05905e-180	0.943156	0.631	0.217	3.14887e-176
	8	FBP1	0	0.936647	0.524	0.047	0
	8	HTR3A	0	0.925034	0.43	0.02	0
	8	REEP5	9.54187e-216	0.924786	0.929	0.528	2.83708e-211
	8	LDHA	7.37948e-134	0.923254	0.97	0.67	2.19414e-129
	8	FABP6	1.89079e-204	0.92271	0.944	0.446	5.62189e-200
	8	CLIC1	8.58297e-178	0.9134	0.887	0.427	2.55197e-173
	8	CD151	3.98147e-206	0.911092	0.945	0.507	1.18381e-201
	8	SLC10A4	8.68354e-61	0.910436	0.703	0.433	2.58188e-56
	8	NLRP1	5.14275e-152	0.895776	0.823	0.361	1.52909e-147
	8	CYB561	5.4893e-107	0.885335	0.901	0.508	1.63213e-102
	8	TUBA1A	1.51833e-143	0.884027	0.999	0.976	4.51445e-139
	8	LSAMP	2.21721e-295	0.883461	0.789	0.225	6.59242e-291
	8	HSD17B12	1.02694e-186	0.883401	0.856	0.392	3.0534e-182
	8	YWHAB	5.58444e-202	0.879259	0.987	0.832	1.66042e-197
	8	RTL8C	2.00528e-188	0.877693	0.935	0.539	5.96229e-184
	8	PLP2	7.23673e-282	0.869142	0.874	0.3	2.1517e-277
	8	AP2S1	1.20832e-183	0.868202	0.957	0.675	3.59269e-179
	8	ATP5MD	7.55709e-192	0.867723	0.99	0.846	2.24695e-187
	8	PFKP	4.07467e-206	0.86716	0.886	0.4	1.21152e-201
	8	BNC2	0	0.863135	0.616	0.017	0
	8	HACD3	5.34495e-107	0.861388	0.927	0.603	1.58921e-102
	8	C9orf16	2.3672e-157	0.858527	0.973	0.735	7.0384e-153
	8	APP	5.84499e-122	0.8573	0.951	0.693	1.73789e-117
	8	SPOCK2	0	0.854291	0.8	0.218	0
[truncated: 1,773 more rows]

## Sheet: Supp Data 2
Supplementary Data 2: List of genes that are up-regulated in the different clusters of noradrenergic cells in a series of 15 neuroblastoma PDX models.
Harmony integration, clustering resolution 0.3
Differentially expressed genes between each two groups of cells were identified using a Wilcoxon Rank Sum test and p-value adjustment is performed using bonferroni correction based on the total number of genes in the dataset.
NOR "Sympathoblast"
NOR "Chromaffin"
NOR "Mesenchymal"
NOR "2p amp"
Cell cycle phases
Groups	Clusters	Genes	p_val	"avg_log2FC"	"pct.1"	"pct.2"	p_val_adj
	0	PLCG2	3.59e-49	1.06	0.21	0.32	8.97e-45
	0	DDX1	0	0.79	0.35	0.72	0
	0	PDLIM5	1.12e-13	0.72	0.24	0.32	2.81e-09
	0	NR2F1	4.78e-17	0.69	0.2	0.28	1.2e-12
	0	FAM98A	8.46e-271	0.55	0.13	0.31	2.12e-266
	0	MALAT1	3.71e-148	0.52	1	1	9.27e-144
	0	MTRNR2L12	9.8e-36	0.51	0.43	0.66	2.45e-31
	0	NNAT	4.88e-34	0.47	0.39	0.61	1.22e-29
	0	KANSL1	1.79e-188	0.46	0.34	0.66	4.49e-184
NOR "Sympathoblast"	1	CHGB	0	1.08	0.79	0.58	0
	1	NPY	2.03e-149	0.82	0.4	0.28	5.09e-145
	1	PRPH	0	0.73	0.68	0.44	0
	1	S100A6	0	0.71	0.66	0.45	0
	1	PCSK1N	0	0.67	0.85	0.63	0
	1	HIST3H2A	0	0.64	0.63	0.33	0
	1	DBH	0	0.63	0.62	0.41	0
	1	STMN2	0	0.62	0.96	0.83	0
	1	CD9	0	0.62	0.44	0.26	0
	1	CYB561	0	0.58	0.5	0.29	0
	1	PHOX2A	0	0.56	0.82	0.65	0
	1	GNG3	0	0.56	0.67	0.43	0
	1	PAGE5	1.07e-276	0.56	0.38	0.23	2.69e-272
	1	FAIM2	0	0.54	0.49	0.24	0
	1	GAP43	0	0.53	0.72	0.52	0
	1	RAMP1	0	0.52	0.83	0.62	0
	1	MEG3	0	0.51	0.84	0.67	0
	1	PRCD	0	0.5	0.66	0.4	0
	1	MAGED2	0	0.49	0.76	0.51	0
	1	QDPR	0	0.49	0.68	0.47	0
	1	GATA3	0	0.48	0.69	0.49	0
	1	TFAP2B	0	0.48	0.48	0.28	0
	1	GPR155	0	0.47	0.31	0.16	0
	1	SARAF	0	0.47	0.8	0.58	0
	1	RTN1	0	0.46	0.84	0.62	0
	1	SHC1	0	0.46	0.52	0.27	0
	1	RGS5	3.32e-95	0.46	0.49	0.41	8.32e-91
	1	HAND2-AS1	0	0.45	0.87	0.66	0
	1	YPEL3	0	0.45	0.58	0.34	0
	1	MARCH9	3.75e-302	0.45	0.44	0.28	9.37e-298
	1	SCG5	0	0.44	0.54	0.33	0
	1	CLU	0	0.44	0.55	0.34	0
	1	PNRC1	0	0.43	0.52	0.29	0
	1	MXD4	0	0.43	0.58	0.32	0
	1	TMOD1	0	0.43	0.6	0.38	0
	1	MYL6	0	0.43	0.94	0.82	0
	1	STMN4	0	0.43	0.72	0.5	0
	1	LGALS1	7.11e-55	0.42	0.38	0.31	1.78e-50
	1	FBP1	8.03e-270	0.41	0.3	0.16	2.01e-265
	1	PFDN5	0	0.41	0.94	0.8	0
	1	NACA	0	0.4	0.99	0.96	0
Cell cycle	2	HIST1H4C	0	1.6	0.97	0.82	0
S phase	2	TYMS	0	1	0.9	0.38	0
	2	HIST1H1B	0	0.93	0.43	0.09	0
	2	DHFR	0	0.92	0.86	0.3	0
	2	GINS2	0	0.86	0.79	0.26	0
	2	MCM3	0	0.83	0.88	0.34	0
	2	E2F1	0	0.83	0.81	0.23	0
	2	MYBL2	0	0.82	0.79	0.25	0
	2	CENPU	0	0.78	0.84	0.29	0
	2	DEK	0	0.78	0.97	0.65	0
	2	TUBA1B	0	0.76	1	0.93	0
	2	DUT	0	0.75	0.97	0.67	0
	2	CDK4	0	0.73	0.9	0.54	0
	2	FEN1	0	0.7	0.81	0.26	0
	2	BRCA1	0	0.7	0.69	0.17	0
	2	ATAD2	0	0.67	0.71	0.18	0
	2	RRM2	0	0.67	0.7	0.25	0
	2	CLSPN	0	0.65	0.71	0.17	0
	2	PCNA	0	0.64	0.87	0.38	0
	2	PCLAF	0	0.63	0.75	0.24	0
	2	GMNN	0	0.61	0.78	0.28	0
	2	ORC6	0	0.61	0.78	0.24	0
	2	MCM6	0	0.61	0.7	0.19	0
	2	CDT1	0	0.61	0.67	0.17	0
	2	CHAF1A	0	0.6	0.7	0.19	0
	2	SIVA1	0	0.6	0.87	0.45	0
	2	UBE2T	0	0.59	0.86	0.41	0
	2	RRM1	0	0.59	0.78	0.3	0
	2	MCM4	0	0.58	0.75	0.23	0
	2	DTL	0	0.57	0.57	0.1	0
	2	SMC1A	0	0.56	0.84	0.42	0
	2	RANBP1	0	0.56	0.98	0.77	0
	2	HELLS	0	0.55	0.82	0.31	0
	2	TK1	0	0.55	0.62	0.14	0
	2	HIST1H1E	0	0.55	0.43	0.12	0
	2	WDR34	0	0.55	0.78	0.33	0
	2	CDCA5	0	0.55	0.65	0.15	0
	2	SMC2	0	0.55	0.81	0.34	0
	2	ENDOG	0	0.54	0.78	0.34	0
	2	SLBP	0	0.53	0.78	0.32	0
	2	RAD51AP1	0	0.53	0.64	0.16	0
	2	H2AFZ	0	0.53	0.99	0.83	0
	2	USP1	0	0.52	0.78	0.32	0
	2	ASCL1	0	0.52	0.48	0.23	0
	2	TUBB	0	0.52	1	0.93	0
	2	SMC4	0	0.52	0.84	0.37	0
	2	MCM7	0	0.52	0.92	0.53	0
	2	MCM5	0	0.51	0.66	0.18	0
	2	RAD51C	0	0.51	0.84	0.41	0
	2	GGCT	0	0.5	0.87	0.46	0
	2	UNG	0	0.5	0.64	0.21	0
	2	C1QL1	0	0.49	0.6	0.29	0
	2	DNMT1	0	0.49	0.89	0.44	0
	2	PRKDC	0	0.49	0.88	0.5	0
	2	PXMP2	0	0.49	0.74	0.33	0
	2	PKMYT1	0	0.49	0.53	0.1	0
	2	CDC6	0	0.49	0.52	0.1	0
	2	RMI2	0	0.49	0.49	0.11	0
	2	CENPM	0	0.48	0.66	0.19	0
	2	TMEM106C	0	0.48	0.65	0.25	0
	2	XRCC2	0	0.47	0.59	0.15	0
	2	HNRNPAB	0	0.47	0.94	0.61	0
	2	MCM10	0	0.47	0.57	0.11	0
	2	CENPH	0	0.47	0.74	0.3	0
	2	DCTPP1	0	0.46	0.87	0.46	0
	2	RPA3	0	0.46	0.84	0.43	0
	2	ESCO2	0	0.46	0.49	0.09	0
	2	MKI67	0	0.46	0.74	0.3	0
	2	TMPO	0	0.45	0.86	0.46	0
	2	NASP	0	0.45	0.93	0.56	0
	2	MAD2L1	0	0.45	0.9	0.42	0
	2	RFC2	0	0.45	0.66	0.22	0
	2	PA2G4	0	0.45	0.96	0.68	0
	2	HMGB1	0	0.45	1	0.95	0
	2	ANP32B	0	0.44	0.97	0.71	0
	2	ALYREF	0	0.44	0.72	0.34	0
	2	RFC5	0	0.44	0.58	0.16	0
	2	SMC3	0	0.43	0.94	0.62	0
	2	FAM111B	0	0.43	0.39	0.05	0
	2	HIST2H2AC	0	0.43	0.42	0.13	0
	2	SNRPB	0	0.42	0.98	0.75	0
	2	DNAJC9	0	0.42	0.73	0.27	0
	2	HIST1H1D	0	0.42	0.37	0.12	0
	2	BRCA2	0	0.42	0.53	0.13	0
	2	BRI3BP	0	0.42	0.57	0.17	0
	2	CDC45	0	0.41	0.54	0.11	0
	2	SET	0	0.41	0.99	0.84	0
	2	DTYMK	0	0.41	0.83	0.4	0
	2	FBXO5	0	0.41	0.54	0.15	0
	2	HIST1H1C	0	0.41	0.57	0.27	0
	2	PBK	0	0.4	0.65	0.2	0
	2	POLR3K	0	0.4	0.71	0.28	0
	2	SAC3D1	0	0.4	0.75	0.34	0
	2	NCAPD3	0	0.4	0.52	0.15	0
	2	UHRF1	0	0.4	0.59	0.15	0
	2	WDR76	0	0.4	0.52	0.12	0
	2	SNRNP25	0	0.4	0.76	0.35	0
	2	CDCA7	0	0.4	0.57	0.14	0
Cell cycle	3	PTTG1	0	2.05	0.92	0.38	0
M phase	3	UBE2C	0	2.04	0.9	0.43	0
	3	CENPF	0	1.96	0.95	0.53	0
	3	TOP2A	0	1.69	0.84	0.43	0
	3	CCNB1	0	1.65	0.78	0.28	0
	3	ASPM	0	1.59	0.66	0.23	0
	3	ARL6IP1	0	1.5	0.88	0.51	0
	3	PLK1	0	1.5	0.69	0.14	0
	3	UBE2S	0	1.47	0.96	0.75	0
	3	CCNB2	0	1.46	0.73	0.21	0
	3	TPX2	0	1.44	0.75	0.28	0
	3	MKI67	0	1.43	0.84	0.35	0
	3	CENPE	0	1.42	0.68	0.17	0
	3	BIRC5	0	1.42	0.91	0.42	0
	3	HMGB2	0	1.41	0.98	0.79	0
	3	CDKN3	0	1.36	0.76	0.25	0
	3	KPNA2	0	1.31	0.88	0.57	0
	3	CENPA	0	1.29	0.6	0.12	0
	3	HMMR	0	1.28	0.57	0.1	0
	3	TUBB4B	0	1.27	0.91	0.64	0
	3	CDC20	0	1.26	0.65	0.14	0
	3	NUF2	0	1.21	0.7	0.25	0
	3	NUSAP1	0	1.2	0.74	0.31	0
	3	CKS2	0	1.16	0.83	0.5	0
	3	TROAP	0	1.16	0.64	0.15	0
	3	CKAP2	0	1.15	0.7	0.34	0
	3	DLGAP5	0	1.11	0.59	0.13	0
	3	NEK2	0	1.11	0.52	0.09	0
	3	GTSE1	0	1.1	0.68	0.22	0
	3	AURKA	0	1.09	0.53	0.12	0
	3	CKS1B	0	1.08	0.89	0.59	0
	3	PRR11	0	1.07	0.65	0.18	0
	3	ENDOG	0	1.04	0.8	0.4	0
	3	CCNA2	0	1.03	0.61	0.21	0
	3	SGO2	0	1.02	0.57	0.16	0
	3	HMGB3	0	1	0.84	0.43	0
	3	TUBA1C	0	0.98	0.56	0.27	0
	3	ANP32E	0	0.95	0.85	0.45	0
	3	PIMREG	0	0.95	0.58	0.14	0
	3	KIF14	0	0.94	0.48	0.1	0
	3	PIF1	0	0.92	0.39	0.07	0
	3	SMC4	0	0.91	0.81	0.44	0
	3	ECT2	0	0.91	0.56	0.15	0
	3	PBK	0	0.9	0.68	0.26	0
	3	AC084033.3	1.66e-243	0.9	0.52	0.29	4.16e-239
	3	HMGN2	0	0.89	0.94	0.76	0
	3	NUCKS1	0	0.89	0.97	0.77	0
	3	MZT1	0	0.87	0.75	0.4	0
	3	UBALD2	0	0.87	0.6	0.29	0
	3	KIF20A	0	0.86	0.49	0.08	0
	3	CDK1	0	0.86	0.57	0.29	0
	3	RAD21	0	0.86	0.83	0.52	0
	3	TACC3	0	0.84	0.58	0.17	0
	3	GAS2L3	0	0.82	0.44	0.06	0
	3	CEP55	0	0.82	0.49	0.12	0
	3	PRC1	0	0.81	0.58	0.18	0
	3	KIF20B	0	0.81	0.58	0.25	0
	3	KNSTRN	0	0.81	0.59	0.22	0
	3	DEPDC1	0	0.8	0.48	0.09	0
	3	KIF2C	0	0.78	0.49	0.11	0
	3	CDCA3	0	0.78	0.46	0.08	0
	3	CDCA8	0	0.77	0.47	0.11	0
	3	MAD2L1	0	0.77	0.86	0.49	0
	3	CDC25B	0	0.77	0.66	0.26	0
	3	KIF4A	0	0.75	0.49	0.11	0
	3	HMGB1	0	0.74	1	0.95	0
	3	TUBA1B	0	0.74	0.99	0.94	0
	3	CKAP2L	0	0.74	0.48	0.14	0
	3	SKA2	0	0.74	0.78	0.44	0
	3	SAPCD2	0	0.74	0.51	0.13	0
	3	RACGAP1	0	0.73	0.54	0.19	0
	3	NDC80	0	0.73	0.49	0.16	0
	3	CKAP5	0	0.72	0.69	0.33	0
	3	NCAPD2	0	0.72	0.59	0.23	0
	3	DTYMK	0	0.72	0.8	0.46	0
	3	SGO1	0	0.7	0.5	0.18	0
	3	AURKB	0	0.7	0.57	0.21	0
	3	FOXM1	0	0.7	0.64	0.24	0
	3	H2AFV	0	0.69	0.86	0.59	0
	3	PSRC1	0	0.69	0.44	0.09	0
	3	CCNA1	0	0.68	0.33	0.04	0
	3	ARHGAP11A	0	0.67	0.5	0.18	0
	3	KIFC1	0	0.67	0.5	0.18	0
	3	KIF11	0	0.67	0.48	0.16	0
	3	CDCA2	0	0.66	0.42	0.1	0
	3	CDKN2D	0	0.66	0.52	0.25	0
	3	KNL1	0	0.66	0.44	0.12	0
	3	KIF23	0	0.66	0.43	0.13	0
	3	HDGF	0	0.66	0.86	0.59	0
	3	NMU	0	0.65	0.34	0.07	0
	3	CALM2	0	0.64	0.98	0.88	0
	3	H2AFZ	0	0.64	0.98	0.86	0
	3	CENPW	0	0.64	0.7	0.33	0
	3	CRNDE	0	0.64	0.65	0.34	0
	3	DBF4	0	0.63	0.61	0.31	0
	3	BUB1	0	0.63	0.41	0.07	0
	3	SFPQ	0	0.63	0.92	0.71	0
	3	LBR	0	0.62	0.68	0.38	0
	3	STMN1	0	0.61	0.99	0.92	0
	3	NCAPG	0	0.6	0.51	0.21	0
	3	BUB1B	0	0.6	0.44	0.13	0
	3	PHF19	0	0.59	0.57	0.23	0
	3	JPT1	0	0.59	0.98	0.86	0
	3	FAM83D	0	0.58	0.37	0.09	0
	3	UBE2T	0	0.58	0.77	0.48	0
	3	LGALS1	1.34e-133	0.57	0.48	0.31	3.36e-129
	3	MXD3	0	0.57	0.43	0.15	0
	3	MARCKS	6.25e-300	0.57	0.92	0.78	1.56e-295
	3	ILF2	0	0.57	0.92	0.71	0
	3	TTK	0	0.57	0.39	0.1	0
	3	SPAG5	0	0.56	0.47	0.13	0
	3	GPSM2	0	0.56	0.46	0.15	0
	3	KIF5B	0	0.55	0.88	0.64	0
	3	KIF22	0	0.55	0.65	0.34	0
	3	CDKN2C	0	0.54	0.48	0.24	0
	3	CCNF	0	0.54	0.44	0.15	0
	3	CIT	0	0.54	0.43	0.15	0
	3	LSM5	0	0.53	0.87	0.64	0
	3	HJURP	0	0.52	0.39	0.12	0
	3	CENPN	0	0.52	0.53	0.24	0
	3	DDX39A	0	0.51	0.8	0.5	0
	3	KIF18A	0	0.51	0.34	0.08	0
	3	G2E3	0	0.51	0.48	0.19	0
	3	DCTN3	0	0.5	0.79	0.55	0
	3	PARPBP	0	0.5	0.46	0.17	0
	3	EMC9	0	0.5	0.56	0.24	0
	3	CALM3	0	0.5	0.78	0.5	0
	3	NUDCD2	0	0.5	0.65	0.35	0
	3	TMPO	6.61e-284	0.5	0.78	0.52	1.65e-279
	3	HP1BP3	0	0.5	0.76	0.46	0
	3	TRIM29	7e-15	0.49	0.27	0.24	1.75e-10
	3	HSP90B1	5.32e-274	0.49	0.89	0.71	1.33e-269
	3	RANGAP1	0	0.49	0.52	0.19	0
	3	ODC1	1.31e-36	0.49	0.9	0.78	3.28e-32
	3	LMNB1	0	0.48	0.56	0.28	0
	3	COX8A	2.63e-271	0.48	0.93	0.75	6.58e-267
	3	HNRNPA2B1	0	0.48	0.98	0.88	0
	3	CNIH4	0	0.47	0.74	0.47	0
	3	H2AFX	7.03e-273	0.46	0.5	0.27	1.76e-268
	3	PTMS	2.03e-265	0.45	0.98	0.88	5.08e-261
	3	RHEB	3.38e-303	0.45	0.85	0.6	8.47e-299
	3	ATP5F1B	3.46e-242	0.45	0.94	0.79	8.67e-238
	3	MIS18BP1	0	0.45	0.54	0.29	0
	3	CYCS	4.64e-247	0.44	0.92	0.72	1.16e-242
	3	BASP1	1.58e-256	0.44	0.93	0.76	3.96e-252
	3	MYEF2	7.46e-291	0.44	0.72	0.47	1.87e-286
	3	LMO4	2.8e-303	0.44	0.56	0.3	7.01e-299
	3	APOLD1	0	0.43	0.3	0.07	0
	3	DYNLL1	1.35e-256	0.43	0.97	0.85	3.39e-252
	3	BUB3	7.72e-267	0.43	0.81	0.58	1.93e-262
	3	ANLN	0	0.42	0.36	0.12	0
	3	CEP70	0	0.41	0.34	0.08	0
	3	INCENP	0	0.4	0.34	0.1	0
	3	RBMX	4.82e-297	0.4	0.9	0.67	1.21e-292
	3	SCLT1	0	0.4	0.47	0.2	0
	3	CCDC34	0	0.4	0.63	0.36	0
	3	SPC25	0	0.4	0.42	0.17	0
	3	DCAF7	2.41e-244	0.4	0.79	0.57	6.03e-240
NOR "Chromaffin"	4	CDKN1C	0	2.71	0.58	0.35	0
	4	HSPA1A	2.65e-120	1.98	0.49	0.37	6.63e-116
	4	KCNQ1OT1	1e-171	1.8	0.68	0.55	2.5e-167
	4	VEGFA	0	1.79	0.6	0.17	0
	4	DNAJB1	4.44e-203	1.74	0.48	0.3	1.11e-198
	4	HSPA1B	1.68e-284	1.7	0.42	0.2	4.21e-280
	4	NDUFA4L2	0	1.68	0.45	0.15	0
	4	RGS4	0	1.66	0.48	0.2	0
	4	MEG3	3.14e-53	1.51	0.7	0.71	7.87e-49
	4	DLK1	2.86e-201	1.48	0.77	0.66	7.15e-197
	4	HSPB1	3.75e-168	1.4	0.64	0.47	9.39e-164
	4	NDRG1	0	1.25	0.4	0.12	0
	4	TH	2.48e-199	1.23	0.42	0.23	6.2e-195
	4	PLCG2	1.44e-19	1.12	0.34	0.28	3.6e-15
	4	DDIT4	2.19e-186	1.06	0.46	0.25	5.48e-182
	4	RGS5	1.35e-44	0.98	0.5	0.43	3.37e-40
	4	TANC2	2.3e-75	0.9	0.37	0.26	5.75e-71
	4	NEAT1	8.89e-129	0.82	0.72	0.58	2.23e-124
	4	HSP90AA1	3.07e-58	0.82	0.97	0.97	7.68e-54
	4	BNIP3	1.45e-69	0.81	0.57	0.51	3.63e-65
	4	SLC2A1	3.53e-197	0.81	0.31	0.14	8.82e-193
	4	MTRNR2L8	7.46e-55	0.78	0.37	0.27	1.87e-50
	4	DDC	1.56e-73	0.77	0.41	0.31	3.9e-69
	4	SOBP	1.16e-158	0.77	0.31	0.16	2.9e-154
	4	JUN	5.36e-27	0.72	0.64	0.61	1.34e-22
	4	FAM162A	1.21e-42	0.72	0.38	0.29	3.02e-38
	4	IGF2.1	4.27e-184	0.71	0.26	0.11	1.07e-179
	4	HSPH1	1.88e-27	0.66	0.56	0.53	4.71e-23
	4	IGFBP2	9.2e-11	0.65	0.65	0.67	2.3e-06
	4	MIAT	2.11e-42	0.63	0.47	0.42	5.28e-38
	4	DBH	1.67e-28	0.63	0.48	0.46	4.19e-24
	4	ID2	2.79e-09	0.61	0.26	0.24	6.98e-05
	4	CCNL1	1.2e-56	0.61	0.53	0.46	2.99e-52
	4	SLC3A2	1.9e-51	0.58	0.56	0.5	4.76e-47
	4	MTRNR2L12	1.12e-23	0.58	0.62	0.58	2.8e-19
	4	MEG8	1.22e-24	0.57	0.43	0.4	3.05e-20
	4	INSM1	1.09e-25	0.55	0.38	0.34	2.72e-21
	4	LDHA	1.62e-86	0.54	0.79	0.76	4.05e-82
	4	ZDBF2	6.65e-27	0.54	0.31	0.26	1.67e-22
	4	HIST3H2A	2.97e-61	0.54	0.49	0.4	7.44e-57
	4	SCG2	3.7e-37	0.53	0.48	0.41	9.26e-33
	4	EPB41L4A-AS1	6.95e-60	0.53	0.56	0.49	1.74e-55
	4	TAF7	2.44e-36	0.53	0.54	0.5	6.11e-32
	4	AL118516.1	1.53e-28	0.52	0.26	0.2	3.82e-24
	4	CHORDC1	1e-13	0.52	0.33	0.31	2.51e-09
	4	PGK1	2.02e-35	0.51	0.67	0.68	5.06e-31
	4	KHDC4	2.68e-44	0.51	0.42	0.35	6.71e-40
	4	ARRDC3	1.46e-17	0.49	0.26	0.22	3.64e-13
	4	TAF1D	4.23e-56	0.49	0.62	0.56	1.06e-51
	4	SNHG15	1.17e-38	0.49	0.54	0.5	2.93e-34
	4	ZNF830	1.37e-33	0.48	0.34	0.27	3.43e-29
	4	SLC25A37	9.57e-28	0.48	0.3	0.24	2.4e-23
	4	TOB1	1.53e-18	0.46	0.28	0.24	3.82e-14
	4	TXNIP	2.26e-07	0.46	0.4	0.39	0.00565
	4	DDIT3	1.85e-21	0.46	0.27	0.22	4.62e-17
	4	PGF	1.66e-48	0.45	0.3	0.2	4.14e-44
	4	MALAT1	5.25e-112	0.45	1	1	1.31e-107
	4	WSB1	3.77e-25	0.45	0.47	0.43	9.43e-21
	4	ATP1B1	9.64e-24	0.45	0.57	0.57	2.41e-19
	4	EIF4A2	1.37e-92	0.45	0.78	0.72	3.42e-88
	4	PDK1	7.02e-65	0.45	0.26	0.16	1.76e-60
	4	FKBP1B	6.22e-09	0.44	0.28	0.27	0.000156
	4	GATA2	1.36e-27	0.44	0.45	0.4	3.42e-23
	4	COL6A1	2.19e-40	0.44	0.26	0.18	5.47e-36
	4	PDIA6	2.63e-13	0.43	0.61	0.62	6.58e-09
	4	RNMT	2.69e-50	0.43	0.59	0.53	6.73e-46
	4	LPIN1	2.47e-07	0.43	0.32	0.32	0.00617
	4	RSRP1	6.9e-17	0.43	0.29	0.26	1.73e-12
	4	KANSL1	9.9e-48	0.43	0.62	0.56	2.48e-43
	4	SNHG7	5.74e-39	0.42	0.69	0.66	1.44e-34
	4	GNAS	1.53e-16	0.42	0.97	0.95	3.84e-12
	4	PDLIM2	3.01e-45	0.42	0.31	0.23	7.52e-41
	4	CD46	1.37e-14	0.41	0.34	0.31	3.43e-10
	4	H3F3B	5.88e-48	0.41	0.98	0.97	1.47e-43
	4	H1F0	7.81e-27	0.41	0.58	0.55	1.95e-22
	4	SF3B6	2.57e-37	0.41	0.74	0.73	6.42e-33
	4	ZFAS1	3.99e-46	0.4	0.78	0.78	9.98e-42
	4	SNHG8	1.34e-44	0.4	0.72	0.68	3.35e-40
	4	PURA	1.64e-10	0.4	0.36	0.34	4.1e-06
	4	GADD45A	9.33e-10	0.4	0.27	0.24	2.33e-05
	4	EIF1	9.68e-102	0.4	0.95	0.93	2.42e-97
Cell cycle	5	HPCAL1	1.38e-07	1.23	0.38	0.37	0.00346
S phase	5	ODC1	1.84e-37	1.15	0.79	0.79	4.61e-33
	5	TUBA1B	2.34e-240	0.88	0.98	0.94	5.86e-236
	5	RRM2	7e-50	0.86	0.47	0.35	1.75e-45
	5	PCLAF	3.78e-62	0.83	0.47	0.35	9.45e-58
	5	PCNA	1.23e-84	0.81	0.6	0.48	3.07e-80
	5	TYMS	2.04e-81	0.8	0.63	0.49	5.09e-77
	5	UBE2T	1.34e-71	0.79	0.6	0.51	3.36e-67
	5	STMN1	5.62e-136	0.75	0.95	0.92	1.41e-131
	5	RANBP1	1.23e-149	0.74	0.85	0.81	3.08e-145
	5	DUT	2.46e-118	0.74	0.81	0.73	6.14e-114
	5	MAD2L1	7.75e-76	0.74	0.63	0.52	1.94e-71
	5	H2AFZ	3.94e-166	0.74	0.9	0.87	9.85e-162
	5	UBE2C	1.37e-78	0.74	0.62	0.47	3.43e-74
	5	HMGB2	3.26e-143	0.73	0.9	0.81	8.15e-139
	5	CKS1B	1.29e-69	0.71	0.69	0.62	3.23e-65
	5	TUBB4B	4.92e-93	0.7	0.74	0.66	1.23e-88
	5	HMGN2	1.09e-76	0.69	0.83	0.77	2.73e-72
	5	FABP5	1.81e-105	0.68	0.8	0.75	4.54e-101
	5	LDHA	2.67e-67	0.68	0.8	0.76	6.67e-63
	5	SNRPG	2.26e-74	0.68	0.75	0.74	5.64e-70
	5	TK1	3.5e-31	0.67	0.32	0.24	8.76e-27
	5	TUBB	2.27e-205	0.66	0.98	0.95	5.69e-201
	5	ENO1	1.62e-63	0.66	0.79	0.79	4.07e-59
	5	CENPW	1.92e-25	0.65	0.41	0.36	4.81e-21
	5	PBK	2.32e-27	0.65	0.38	0.3	5.8e-23
	5	CYCS	2.02e-65	0.65	0.75	0.74	5.05e-61
	5	FEN1	7.65e-27	0.64	0.43	0.38	1.91e-22
	5	DCTPP1	4.19e-42	0.64	0.57	0.55	1.05e-37
	5	TPI1	1.37e-78	0.63	0.86	0.85	3.43e-74
	5	LSM4	2.06e-67	0.62	0.73	0.72	5.16e-63
	5	E2F1	9.39e-26	0.61	0.41	0.35	2.35e-21
	5	BIRC5	1.62e-56	0.61	0.59	0.46	4.05e-52
	5	HMGB1	1.59e-153	0.6	0.98	0.96	3.98e-149
	5	ATP5MF	3.93e-55	0.6	0.76	0.77	9.83e-51
	5	EIF5A	1.38e-48	0.59	0.74	0.76	3.45e-44
	5	EIF4EBP1	1.96e-39	0.59	0.66	0.66	4.89e-35
	5	HSPE1	5.95e-77	0.59	0.81	0.81	1.49e-72
	5	MIF	5.04e-40	0.59	0.72	0.75	1.26e-35
	5	PFN1	1.11e-67	0.59	0.77	0.76	2.79e-63
	5	CDK1	4.19e-23	0.59	0.38	0.31	1.05e-18
	5	RPA3	4.41e-21	0.58	0.52	0.52	1.1e-16
	5	CKS2	8.81e-27	0.58	0.55	0.53	2.2e-22
	5	PRDX1	9.44e-59	0.57	0.74	0.75	2.36e-54
	5	NHP2	2.7e-54	0.56	0.72	0.73	6.76e-50
	5	SNRPD1	7.39e-84	0.56	0.8	0.8	1.85e-79
	5	CENPX	1.16e-33	0.56	0.6	0.62	2.9e-29
	5	CENPU	7.93e-26	0.56	0.47	0.41	1.99e-21
	5	SLBP	3.04e-13	0.56	0.42	0.42	7.6e-09
	5	CDC45	2.26e-19	0.56	0.26	0.2	5.66e-15
	5	LSM3	3.31e-29	0.56	0.63	0.65	8.28e-25
	5	RAN	1.94e-122	0.56	0.93	0.91	4.86e-118
	5	HMGA1	1.32e-56	0.55	0.72	0.72	3.31e-52
	5	MCM7	4.06e-42	0.55	0.64	0.61	1.02e-37
	5	SLIRP	8.45e-39	0.54	0.68	0.7	2.11e-34
	5	TIMM13	5.87e-38	0.54	0.73	0.78	1.47e-33
	5	GSTP1	2.71e-60	0.54	0.77	0.71	6.78e-56
	5	RHEB	9.66e-34	0.54	0.62	0.63	2.42e-29
	5	SRM	4.15e-17	0.54	0.55	0.57	1.04e-12
	5	TIMM10	1.63e-20	0.54	0.5	0.51	4.08e-16
	5	SNRPB	9.87e-88	0.54	0.81	0.8	2.47e-83
	5	WDR34	7.91e-17	0.54	0.44	0.43	1.98e-12
	5	POLR2L	1.06e-27	0.54	0.62	0.63	2.66e-23
	5	ATP5MC1	1.65e-39	0.53	0.68	0.69	4.12e-35
	5	SRP9	2.63e-42	0.53	0.73	0.73	6.59e-38
	5	MCM3	3.63e-22	0.53	0.49	0.46	9.08e-18
	5	ATP5IF1	4.56e-21	0.53	0.58	0.59	1.14e-16
	5	CENPH	8e-12	0.53	0.4	0.39	2e-07
	5	SNRPE	8.81e-61	0.53	0.8	0.8	2.21e-56
	5	LSM7	1.25e-54	0.53	0.79	0.81	3.14e-50
	5	PSMB3	4.28e-32	0.52	0.64	0.66	1.07e-27
	5	ERH	1.05e-42	0.52	0.73	0.75	2.62e-38
	5	NME1	1.16e-80	0.52	0.85	0.85	2.89e-76
	5	ZWINT	3.97e-12	0.52	0.3	0.27	9.92e-08
	5	GINS2	8.64e-18	0.52	0.41	0.37	2.16e-13
	5	CKB	3.73e-48	0.52	0.82	0.82	9.34e-44
	5	PRDX2	3.85e-89	0.52	0.88	0.87	9.64e-85
	5	NDUFB2	2.36e-54	0.51	0.76	0.76	5.89e-50
	5	ACTB	5.56e-129	0.51	0.99	0.97	1.39e-124
	5	NDUFA6	1.44e-19	0.51	0.54	0.56	3.6e-15
	5	PTTG1	1.28e-28	0.51	0.5	0.43	3.21e-24
	5	UQCRQ	2.8e-51	0.51	0.77	0.77	7e-47
	5	PGAM1	5.63e-17	0.51	0.59	0.64	1.41e-12
	5	GGCT	7.59e-19	0.51	0.53	0.55	1.9e-14
	5	SNRPD2	1.36e-38	0.51	0.73	0.75	3.4e-34
	5	TMSB4X	1.07e-54	0.51	0.93	0.91	2.67e-50
	5	GTF3A	1.13e-23	0.51	0.6	0.63	2.83e-19
	5	KPNA2	6.03e-33	0.51	0.63	0.6	1.51e-28
	5	CHCHD2	1.18e-99	0.51	0.93	0.9	2.95e-95
	5	TRIM29	3.62e-13	0.51	0.32	0.24	9.05e-09
	5	TXN	5.37e-56	0.5	0.83	0.84	1.34e-51
	5	DTYMK	1.1e-17	0.5	0.5	0.49	2.75e-13
	5	TMSB15A	6.45e-15	0.5	0.51	0.52	1.61e-10
	5	SNRPC	4.54e-26	0.5	0.6	0.64	1.14e-21
	5	ATP5ME	7.05e-41	0.5	0.74	0.75	1.76e-36
	5	MND1	5.41e-12	0.5	0.28	0.24	1.35e-07
	5	POLR2E	1.14e-15	0.5	0.52	0.56	2.86e-11
	5	PIN1	4.91e-29	0.49	0.61	0.63	1.23e-24
	5	NDUFS5	3.95e-52	0.49	0.79	0.79	9.9e-48
	5	YBX1	5.41e-44	0.49	0.93	0.92	1.35e-39
	5	POLR2I	7.3e-25	0.49	0.61	0.66	1.83e-20
	5	CALM2	1.25e-71	0.49	0.92	0.89	3.12e-67
	5	LDHB	3.3e-71	0.49	0.89	0.88	8.25e-67
	5	NDUFA11	6.39e-25	0.49	0.63	0.67	1.6e-20
	5	CCNB1	4.33e-15	0.49	0.38	0.32	1.08e-10
	5	C1QBP	3.01e-32	0.49	0.7	0.72	7.54e-28
	5	ATP5MPL	1.4e-43	0.49	0.74	0.76	3.5e-39
	5	NUDT1	5.62e-20	0.49	0.53	0.54	1.41e-15
	5	PTMA	2.41e-176	0.49	1	1	6.03e-172
	5	TRMT112	4.43e-50	0.48	0.76	0.76	1.11e-45
	5	NUDC	1.12e-14	0.48	0.56	0.61	2.8e-10
	5	CACYBP	5.63e-22	0.48	0.61	0.65	1.41e-17
	5	PKM	1.07e-36	0.48	0.73	0.74	2.67e-32
	5	PSMC3	8.98e-25	0.48	0.59	0.62	2.25e-20
	5	PFDN2	6.32e-40	0.48	0.75	0.77	1.58e-35
	5	RFC2	2.05e-07	0.48	0.32	0.32	0.00513
	5	TMA7	1.52e-41	0.47	0.78	0.78	3.79e-37
	5	PRELID1	1.99e-40	0.47	0.7	0.72	4.98e-36
	5	RBX1	6.28e-36	0.47	0.68	0.7	1.57e-31
	5	CENPM	7.16e-07	0.47	0.3	0.29	0.0179
	5	PSMB5	1.47e-36	0.47	0.7	0.73	3.69e-32
	5	HINT1	5.72e-89	0.47	0.92	0.9	1.43e-84
	5	GAPDH	3.08e-131	0.47	0.99	0.98	7.7e-127
	5	UQCR10	1.2e-46	0.47	0.73	0.75	3.01e-42
	5	MYBL2	2.92e-13	0.47	0.4	0.37	7.3e-09
	5	PPIA	2.09e-66	0.47	0.92	0.9	5.24e-62
	5	ATP5PF	6.81e-51	0.47	0.77	0.78	1.7e-46
	5	SNRPF	9.79e-52	0.46	0.78	0.78	2.45e-47
	5	PTGES3	3.09e-37	0.46	0.74	0.74	7.73e-33
	5	DDX39A	1.97e-13	0.46	0.5	0.53	4.93e-09
	5	CFL1	3.37e-89	0.46	0.94	0.91	8.44e-85
	5	CDCA5	1.12e-07	0.46	0.28	0.26	0.00281
	5	AKR1B1	1.94e-08	0.46	0.52	0.58	0.000486
	5	BANF1	3.94e-41	0.46	0.71	0.72	9.86e-37
	5	PSMB2	6.6e-11	0.46	0.51	0.56	1.65e-06
	5	CNBP	7.21e-25	0.46	0.66	0.69	1.8e-20
	5	PARK7	3.54e-33	0.45	0.72	0.76	8.86e-29
	5	EIF3I	1.49e-14	0.45	0.54	0.58	3.72e-10
	5	MRPL12	7.77e-15	0.45	0.54	0.6	1.94e-10
	5	COX6B1	9.78e-42	0.45	0.74	0.75	2.45e-37
	5	ATP5MC3	5.3e-37	0.45	0.75	0.77	1.33e-32
	5	MRPL51	4.03e-35	0.45	0.71	0.73	1.01e-30
	5	DBI	5.21e-14	0.45	0.58	0.62	1.3e-09
	5	CDKN3	1.52e-11	0.45	0.34	0.3	3.8e-07
	5	NDUFS6	3.2e-34	0.45	0.69	0.71	8.01e-30
	5	TMSB10	1.3e-110	0.45	0.99	0.98	3.26e-106
	5	POP7	3.52e-12	0.45	0.48	0.51	8.81e-08
	5	MDH2	9.97e-29	0.45	0.69	0.73	2.49e-24
	5	ATP5MD	1.57e-40	0.45	0.74	0.77	3.93e-36
	5	TAGLN2	4.11e-11	0.45	0.54	0.55	1.03e-06
	5	ATP5PO	1.19e-30	0.45	0.7	0.74	2.97e-26
	5	MINOS1	5.93e-07	0.44	0.46	0.5	0.0148
	5	COX7B	6.61e-33	0.44	0.7	0.73	1.65e-28
	5	HMGB3	1.39e-09	0.44	0.46	0.47	3.49e-05
	5	PRDX6	2.1e-12	0.44	0.56	0.62	5.26e-08
	5	FKBP4	3.05e-10	0.44	0.54	0.59	7.64e-06
	5	SIVA1	1.18e-10	0.44	0.5	0.54	2.96e-06
	5	POLR2F	1.87e-15	0.44	0.56	0.6	4.68e-11
	5	NDUFB3	6.67e-09	0.44	0.52	0.58	0.000167
	5	UBE2S	4.48e-29	0.43	0.76	0.77	1.12e-24
	5	ELOB	1.62e-51	0.43	0.83	0.84	4.05e-47
	5	ATP5F1D	3.24e-34	0.43	0.73	0.76	8.11e-30
	5	FKBP1A	3.71e-15	0.43	0.59	0.62	9.27e-11
	5	RAD51C	4.59e-07	0.43	0.46	0.5	0.0115
	5	MRPS34	1.21e-20	0.43	0.62	0.66	3.03e-16
	5	ANAPC11	2.26e-41	0.43	0.75	0.76	5.65e-37
	5	UQCR11	3.8e-31	0.43	0.72	0.75	9.52e-27
	5	TRIR	1.17e-33	0.43	0.71	0.73	2.93e-29
	5	PHPT1	8.69e-17	0.43	0.63	0.68	2.18e-12
	5	ATP5F1E	1.54e-63	0.42	0.92	0.92	3.86e-59
	5	ARL2	1.91e-08	0.42	0.48	0.52	0.000478
	5	SSBP1	1.57e-36	0.42	0.72	0.75	3.93e-32
	5	COX17	3.11e-16	0.42	0.6	0.63	7.78e-12
	5	AURKAIP1	1.01e-15	0.42	0.6	0.66	2.53e-11
	5	TOMM5	1.13e-07	0.42	0.36	0.36	0.00284
	5	SEC61G	1.23e-35	0.42	0.74	0.74	3.08e-31
	5	NDUFB1	4.34e-13	0.42	0.55	0.57	1.09e-08
	5	SNU13	8.12e-25	0.42	0.67	0.71	2.03e-20
	5	COX5A	1.24e-28	0.42	0.69	0.72	3.09e-24
	5	TPM2	4.2e-10	0.42	0.4	0.37	1.05e-05
	5	ROMO1	5.79e-15	0.41	0.6	0.63	1.45e-10
	5	LAGE3	3.51e-07	0.41	0.43	0.46	0.00879
	5	FBL	8.33e-16	0.41	0.59	0.63	2.08e-11
	5	GADD45GIP1	7.34e-24	0.41	0.66	0.7	1.84e-19
	5	NDUFAB1	6.23e-33	0.41	0.7	0.73	1.56e-28
	5	NEDD8	3.11e-37	0.41	0.71	0.73	7.77e-33
	5	POLD2	1.82e-09	0.41	0.52	0.57	4.55e-05
	5	GUK1	6.84e-16	0.41	0.66	0.72	1.71e-11
	5	UQCC2	5.27e-12	0.41	0.5	0.53	1.32e-07
	5	NAA38	3.23e-11	0.41	0.55	0.6	8.09e-07
	5	SEM1	3.7e-25	0.41	0.71	0.74	9.26e-21
	5	TBCA	2.45e-28	0.41	0.71	0.74	6.14e-24
	5	OAZ1	4.77e-42	0.4	0.82	0.84	1.19e-37
	5	MYCNOS	2.21e-13	0.4	0.46	0.43	5.54e-09
	5	LSM5	9.95e-14	0.4	0.6	0.66	2.49e-09
	5	MARCKSL1	3.53e-32	0.4	0.83	0.83	8.83e-28
	5	VDAC1	1.53e-11	0.4	0.57	0.63	3.83e-07
	5	EDF1	4.13e-23	0.4	0.74	0.78	1.03e-18
	5	SUMO1	6.22e-18	0.4	0.64	0.68	1.56e-13
	5	PDAP1	1.46e-14	0.4	0.61	0.65	3.66e-10
NOR "Sympathoblast"	6	SST	0	4.13	0.89	0.04	0
	6	NKX6-2	0	3.19	0.94	0.07	0
	6	FBP1	0	3.14	0.99	0.18	0
	6	KLK3	0	3.14	0.97	0.04	0
	6	CTAG2	0	2.45	0.99	0.08	0
	6	GCHFR	0	2.37	0.99	0.18	0
	6	ATP8A2	0	2.33	0.94	0.05	0
	6	PLPP4	0	2.31	0.98	0.11	0
	6	NOS1	0	2.3	0.87	0.07	0
	6	PRLHR	0	2.3	0.97	0.06	0
	6	KLK4	0	2.15	0.96	0.05	0
	6	MAGEA4	0	2.11	0.98	0.12	0
	6	KLK1	0	1.79	0.57	0.04	0
	6	TRBC2	0	1.76	0.62	0	0
	6	KRT19	0	1.75	0.95	0.13	0
	6	JUNB	0	1.74	0.97	0.54	0
	6	SAP25	0	1.72	0.9	0.04	0
	6	TSTD1	0	1.72	0.97	0.12	0
	6	LIX1	0	1.71	0.77	0.02	0
	6	CRH	0	1.65	0.53	0.04	0
	6	PAGE5	0	1.64	1	0.25	0
	6	TBX3	0	1.6	0.93	0.19	0
	6	ONECUT2	0	1.55	0.98	0.38	0
	6	GATA3-AS1	0	1.54	0.98	0.26	0
	6	LMO4	0	1.5	0.95	0.32	0
	6	CAMK2N1	0	1.5	0.96	0.3	0
	6	ARHGAP26	0	1.49	0.89	0.17	0
	6	DDT	0	1.47	1	0.57	0
	6	KRT10	0	1.43	1	0.52	0
	6	TTC9B	0	1.43	1	0.6	0
	6	VWA5B2	0	1.42	0.75	0.1	0
	6	PRKCA	0	1.4	0.91	0.22	0
	6	RASL10B	0	1.38	0.84	0.13	0
	6	EPHB6	0	1.36	0.72	0.07	0
	6	THADA	0	1.35	0.76	0.2	0
	6	GATA3	0	1.35	1	0.53	0
	6	MDK	0	1.33	1	0.84	0
	6	BCL2	0	1.32	0.92	0.22	0
	6	FAM89A	0	1.31	0.82	0.25	0
	6	GFRA2	0	1.31	0.97	0.25	0
	6	YPEL3	0	1.28	0.96	0.39	0
	6	RGS9	0	1.28	0.82	0.11	0
	6	ARHGAP29	0	1.27	0.9	0.24	0
	6	LNPEP	0	1.27	0.85	0.12	0
	6	FTL	0	1.24	1	0.89	0
	6	COLEC12	0	1.23	0.75	0.07	0
	6	PCDH8	0	1.21	0.48	0.02	0
	6	UBE2M	0	1.2	0.99	0.58	0
	6	PTN	0	1.19	0.76	0.17	0
	6	PNMA5	0	1.18	0.61	0.03	0
	6	CHGB	8.33e-218	1.15	0.98	0.63	2.08e-213
	6	VEGFB	0	1.15	0.98	0.4	0
	6	PSMC4	0	1.15	0.98	0.44	0
	6	CYB561	0	1.13	0.98	0.33	0
	6	VIM	1.5e-205	1.13	0.94	0.46	3.75e-201
	6	CTSF	0	1.13	0.86	0.16	0
	6	LBH	0	1.13	0.73	0.1	0
	6	BRI3	0	1.12	1	0.58	0
	6	MYEOV	0	1.12	0.63	0.01	0
	6	AP2M1	0	1.11	1	0.62	0
	6	CCND1	3.66e-198	1.1	0.99	0.79	9.15e-194
	6	C9orf3	0	1.1	0.96	0.42	0
	6	VCX3B	0	1.1	0.56	0.01	0
	6	RET	0	1.1	0.78	0.09	0
	6	RABAC1	0	1.09	0.98	0.52	0
	6	STAT3	0	1.09	0.93	0.38	0
	6	MMP24OS	0	1.09	0.89	0.22	0
	6	TMEM223	0	1.08	0.93	0.31	0
	6	AC010247.2	0	1.08	0.69	0.01	0
	6	FIS1	0	1.07	0.99	0.62	0
	6	PARVA	0	1.06	0.83	0.18	0
	6	YIPF3	0	1.06	0.98	0.45	0
	6	CD9	0	1.06	0.96	0.29	0
	6	IFI6	0	1.06	0.7	0.06	0
	6	GTSF1	0	1.06	0.9	0.15	0
	6	UBE2QL1	0	1.05	0.69	0.05	0
	6	SSH2	0	1.05	0.86	0.19	0
	6	EIF3K	0	1.05	0.99	0.72	0
	6	CARTPT	0	1.04	0.42	0.05	0
	6	S100A13	0	1.03	0.83	0.1	0
	6	NT5DC2	7.59e-293	1.03	1	0.61	1.9e-288
	6	LAYN	0	1.03	0.81	0.09	0
	6	CORO6	0	1.03	0.65	0.02	0
	6	PLA2G16	0	1	0.74	0.02	0
	6	DIP2B	0	0.99	0.73	0.16	0
	6	LRRN2	0	0.98	0.7	0.09	0
	6	TUBA3C	0	0.97	0.58	0.08	0
	6	CAST	0	0.97	0.84	0.18	0
	6	SELENOH	3.74e-307	0.96	1	0.62	9.35e-303
	6	PPM1G	2.48e-296	0.96	0.99	0.66	6.22e-292
	6	NTRK3	0	0.95	0.69	0.07	0
	6	TRMT112	1.28e-303	0.95	1	0.75	3.21e-299
	6	UBXN1	1.69e-295	0.95	1	0.68	4.24e-291
	6	CDK6	2.09e-229	0.95	0.99	0.68	5.23e-225
	6	JARID2	0	0.94	0.88	0.29	0
	6	SCAND1	3.01e-283	0.94	1	0.63	7.54e-279
	6	CYTH3	0	0.94	0.74	0.09	0
	6	PDCD6	4.29e-304	0.93	0.98	0.51	1.07e-299
	6	C12orf57	7.51e-286	0.92	1	0.72	1.88e-281
	6	TRMT6	0	0.92	0.9	0.33	0
	6	MEA1	0	0.92	0.96	0.43	0
	6	PIGT	0	0.92	0.92	0.32	0
	6	MED10	0	0.92	0.97	0.48	0
	6	CDKN2A	0	0.91	0.82	0.16	0
	6	WSB1	8.45e-283	0.91	0.94	0.42	2.11e-278
	6	NR2F6	0	0.9	0.93	0.36	0
	6	LINC01116	0	0.9	0.81	0.2	0
	6	C19orf70	1.49e-273	0.9	0.98	0.56	3.74e-269
	6	LRFN4	0	0.89	0.81	0.21	0
	6	SERPINB6	0	0.89	0.79	0.14	0
	6	VAT1L	0	0.89	0.69	0.13	0
	6	GSTK1	0	0.88	0.86	0.2	0
	6	MIEN1	0	0.87	0.92	0.35	0
	6	NAV2	0	0.87	0.73	0.13	0
	6	AC004540.2	0	0.87	0.71	0.17	0
	6	CHCHD10	1.94e-307	0.87	0.91	0.38	4.85e-303
	6	IFI27	0	0.87	0.56	0.03	0
	6	CSNK2B	1.51e-270	0.87	0.98	0.54	3.79e-266
	6	TFF2	0	0.87	0.6	0.01	0
	6	PLD3	1.14e-266	0.87	0.97	0.5	2.84e-262
	6	ZNF358	0	0.87	0.94	0.35	0
	6	RPH3A	0	0.86	0.57	0.03	0
	6	TMEM176A	0	0.86	0.56	0.08	0
	6	PPP1R35	0	0.86	0.89	0.29	0
	6	PLXNA4	0	0.86	0.65	0.05	0
	6	TMEM35A	0	0.86	0.76	0.16	0
	6	SURF1	0	0.85	0.93	0.35	0
	6	TMEM176B	0	0.85	0.58	0.1	0
	6	SUPT4H1	7.07e-270	0.85	0.98	0.55	1.77e-265
	6	CDKN2C	0	0.85	0.89	0.25	0
	6	HOXD8	0	0.85	0.79	0.18	0
	6	HSPA1A	0	0.85	0.95	0.37	0
	6	LINC01561	0	0.84	0.66	0.03	0
	6	EPN1	0	0.84	0.95	0.43	0
	6	IER3	0	0.84	0.58	0.13	0
	6	PKN1	0	0.83	0.94	0.4	0
	6	RALY	3.79e-264	0.82	0.96	0.49	9.48e-260
	6	SDC2	0	0.82	0.64	0.1	0
	6	RAD23A	2.09e-247	0.82	0.98	0.57	5.23e-243
	6	CHMP2A	3.78e-247	0.81	0.98	0.55	9.46e-243
	6	PPP4C	9.73e-276	0.81	0.98	0.5	2.43e-271
	6	NELFE	6.6e-274	0.81	0.96	0.46	1.65e-269
	6	RAI2	0	0.81	0.67	0.05	0
	6	CLPTM1L	0	0.81	0.93	0.36	0
	6	NPAS3	0	0.8	0.61	0.03	0
	6	OST4	4.11e-235	0.8	1	0.71	1.03e-230
	6	PPP1CA	9.33e-250	0.8	0.98	0.57	2.33e-245
	6	EIF6	4.3e-246	0.79	0.97	0.53	1.08e-241
	6	ATP1A1	2.73e-242	0.79	0.96	0.5	6.84e-238
	6	COX6B1	2.59e-242	0.79	1	0.74	6.47e-238
	6	MYL12B	4.98e-240	0.79	1	0.63	1.25e-235
	6	MAGEA11	0	0.78	0.73	0.09	0
	6	MAGEC2	0	0.78	0.68	0.04	0
	6	COX8A	2.81e-219	0.78	1	0.76	7.02e-215
	6	CLTA	1.19e-239	0.77	1	0.72	2.98e-235
	6	NUCB1	0	0.77	0.8	0.18	0
	6	ERMP1	0	0.77	0.53	0.02	0
	6	EPB41L4B	0	0.77	0.62	0.07	0
	6	WDR83OS	5.55e-236	0.77	0.99	0.63	1.39e-231
	6	TMEM179B	0	0.77	0.84	0.28	0
	6	TMEM59	1.77e-249	0.77	0.98	0.51	4.44e-245
	6	RBFOX1	0	0.77	0.78	0.14	0
	6	UQCC3	6.48e-305	0.77	0.93	0.39	1.62e-300
	6	FEZ1	0	0.77	0.76	0.14	0
	6	TERT	0	0.77	0.61	0.02	0
	6	TWF2	0	0.76	0.8	0.22	0
	6	HSPA2	0	0.76	0.74	0.13	0
	6	C19orf53	8.02e-221	0.76	0.99	0.64	2.01e-216
	6	JOSD2	0	0.76	0.81	0.2	0
	6	NDUFB7	1.06e-235	0.76	1	0.73	2.64e-231
	6	SPCS1	2.75e-222	0.76	0.99	0.61	6.88e-218
	6	DYNLRB1	2.17e-222	0.75	0.99	0.62	5.42e-218
	6	GSK3A	0	0.75	0.9	0.33	0
	6	TFCP2L1	0	0.75	0.53	0	0
	6	HSPH1	4.82e-212	0.75	0.96	0.52	1.21e-207
	6	CD82	0	0.75	0.47	0.01	0
	6	MYL12A	2e-279	0.75	0.94	0.43	5.01e-275
	6	TBX2-AS1	0	0.75	0.74	0.22	0
	6	FKBP8	6.97e-218	0.75	0.99	0.59	1.74e-213
	6	IQCN	0	0.75	0.49	0.05	0
	6	SLC18A3	0	0.75	0.63	0.14	0
	6	MAGEA10	0	0.75	0.88	0.25	0
	6	ABHD5	0	0.74	0.66	0.15	0
	6	DGKI	0	0.74	0.67	0.12	0
	6	SLIT3	1.04e-256	0.74	0.95	0.41	2.6e-252
	6	AP2S1	1.19e-223	0.74	0.98	0.56	2.97e-219
	6	NT5C	1.44e-273	0.74	0.96	0.46	3.6e-269
	6	IRF2BP1	0	0.74	0.72	0.12	0
	6	ZNF503	0	0.74	0.75	0.18	0
	6	TADA3	0	0.73	0.91	0.33	0
	6	LINC01297	0	0.73	0.55	0.06	0
	6	YWHAB	4.9e-212	0.73	1	0.74	1.23e-207
	6	SGIP1	0	0.73	0.81	0.24	0
	6	QPRT	0	0.73	0.88	0.29	0
	6	UBALD2	0	0.73	0.86	0.31	0
	6	ADRM1	3.39e-232	0.73	0.96	0.5	8.49e-228
	6	PPP2R5C	8e-181	0.72	0.85	0.4	2e-176
	6	ZSWIM6	0	0.72	0.82	0.23	0
	6	ASL	0	0.72	0.72	0.19	0
	6	BABAM1	2.46e-294	0.72	0.92	0.38	6.14e-290
	6	FMR1NB	0	0.71	0.61	0.01	0
	6	DUSP4	1.3e-199	0.71	0.78	0.32	3.24e-195
	6	SOCS3	9.99e-301	0.71	0.35	0.06	2.5e-296
	6	SERTAD1	0	0.7	0.55	0.04	0
	6	PPDPF	7.65e-163	0.7	0.99	0.67	1.91e-158
	6	STUB1	4.79e-207	0.7	0.99	0.58	1.2e-202
	6	NFIA	0	0.7	0.6	0.07	0
	6	C9orf78	8.58e-250	0.69	0.97	0.48	2.15e-245
	6	ERGIC3	1.58e-217	0.69	0.96	0.51	3.96e-213
	6	TMEM14C	1.52e-212	0.69	0.97	0.53	3.81e-208
	6	EMP2	0	0.69	0.59	0.04	0
	6	DPM2	3.02e-297	0.69	0.88	0.34	7.56e-293
	6	TMEM134	0	0.69	0.81	0.22	0
	6	PNRC1	4.37e-270	0.69	0.88	0.33	1.09e-265
	6	MAZ	1.17e-178	0.69	0.99	0.7	2.92e-174
	6	ROR1	0	0.68	0.53	0.03	0
	6	AHNAK	0	0.68	0.57	0.06	0
	6	ARVCF	0	0.68	0.78	0.2	0
	6	MSN	0	0.68	0.7	0.11	0
	6	MVB12A	0	0.68	0.86	0.31	0
	6	SNX3	8.38e-218	0.68	0.95	0.5	2.1e-213
	6	ECH1	5.92e-239	0.68	0.92	0.44	1.48e-234
	6	CST3	2.68e-196	0.68	0.98	0.57	6.7e-192
	6	NPC2	0	0.67	0.6	0.04	0
	6	PCBP3	0	0.67	0.72	0.19	0
	6	CFC1	0	0.67	0.38	0.01	0
	6	B3GAT3	1.76e-260	0.67	0.86	0.35	4.41e-256
	6	TMBIM4	0	0.66	0.83	0.26	0
	6	TMEM145	0	0.66	0.7	0.12	0
	6	UBL5	5.37e-208	0.66	1	0.82	1.34e-203
	6	PEX16	0	0.66	0.79	0.22	0
	6	RAC1	4.78e-190	0.66	1	0.76	1.2e-185
	6	PSME1	2.19e-233	0.66	0.93	0.44	5.49e-229
	6	ISLR	0	0.66	0.42	0.01	0
	6	TLK2	7.4e-285	0.65	0.87	0.32	1.85e-280
	6	ANO6	0	0.65	0.72	0.18	0
	6	MIER1	0	0.65	0.8	0.24	0
	6	ZNF580	9.21e-248	0.64	0.86	0.35	2.3e-243
	6	ZNF503-AS1	0	0.64	0.54	0.01	0
	6	ESRRA	0	0.64	0.69	0.14	0
	6	C6orf89	0	0.64	0.81	0.25	0
	6	IFT20	6.82e-280	0.64	0.84	0.31	1.71e-275
	6	NOSIP	2.42e-258	0.64	0.93	0.41	6.05e-254
	6	ABHD17A	2.04e-267	0.64	0.9	0.37	5.1e-263
	6	CD164	0	0.64	0.84	0.26	0
	6	APCDD1	0	0.64	0.5	0.03	0
	6	C12orf10	3.72e-210	0.64	0.95	0.48	9.32e-206
	6	FTSJ3	0	0.64	0.81	0.25	0
	6	PSENEN	0	0.64	0.84	0.28	0
	6	CFL1	2.27e-222	0.64	1	0.9	5.68e-218
	6	SORL1	0	0.63	0.61	0.09	0
	6	WDR46	1.93e-287	0.63	0.9	0.36	4.82e-283
	6	MLF2	3.06e-171	0.63	0.99	0.64	7.65e-167
	6	PFDN5	1.63e-192	0.63	1	0.83	4.08e-188
	6	SYPL1	0	0.63	0.73	0.16	0
	6	EZH2	9.21e-257	0.63	0.88	0.35	2.3e-252
	6	DBP	0	0.63	0.68	0.13	0
	6	EEF1A1	2.98e-213	0.63	1	0.99	7.45e-209
	6	BAX	4.28e-187	0.63	0.9	0.45	1.07e-182
	6	GPX4	3.16e-150	0.63	1	0.72	7.91e-146
	6	ARHGEF3	0	0.62	0.52	0.07	0
	6	NUB1	6.46e-291	0.62	0.84	0.31	1.62e-286
	6	POLR2J	6.61e-185	0.62	0.99	0.58	1.66e-180
	6	TKTL1	0	0.62	0.52	0.1	0
	6	RBCK1	0	0.62	0.85	0.29	0
	6	COPE	5.16e-166	0.62	0.99	0.65	1.29e-161
	6	SEPHS2	0	0.62	0.86	0.3	0
	6	SYT5	0	0.62	0.67	0.15	0
	6	DYRK4	0	0.61	0.63	0.11	0
	6	ARHGEF35	0	0.61	0.47	0.01	0
	6	MTPN	3.77e-195	0.61	0.97	0.54	9.42e-191
	6	CAPNS1	1.35e-251	0.61	0.89	0.37	3.37e-247
	6	PLEKHA6	0	0.61	0.69	0.14	0
	6	EXOSC5	3.96e-248	0.61	0.83	0.32	9.92e-244
	6	CLEC11A	0	0.61	0.7	0.18	0
	6	BEND7	0	0.61	0.63	0.1	0
	6	OPTN	0	0.61	0.78	0.21	0
	6	RARRES2	0	0.61	0.42	0.02	0
	6	SERPINB1	0	0.61	0.58	0.07	0
	6	KCNC1	0	0.6	0.59	0.11	0
	6	GPS1	5.66e-206	0.6	0.96	0.49	1.42e-201
	6	KLK2	0	0.6	0.5	0.01	0
	6	INTS11	0	0.6	0.83	0.25	0
	6	GATAD1	4.92e-273	0.6	0.88	0.34	1.23e-268
	6	APPL1	4.32e-250	0.6	0.87	0.36	1.08e-245
	6	TUFM	7.1e-179	0.6	1	0.74	1.78e-174
	6	NOP53	8.35e-153	0.6	0.99	0.62	2.09e-148
	6	AC010931.2	0	0.6	0.57	0.08	0
	6	GMPR2	0	0.6	0.77	0.21	0
	6	CARMIL1	0	0.6	0.53	0.04	0
	6	ERCC1	1.36e-268	0.6	0.86	0.33	3.4e-264
	6	PPP2R2B	0	0.6	0.57	0.09	0
	6	RIOK1	1.51e-288	0.6	0.83	0.3	3.78e-284
	6	CNIH4	1.76e-126	0.59	0.88	0.48	4.4e-122
	6	PIH1D1	3.48e-241	0.59	0.9	0.38	8.72e-237
	6	ANKH	0	0.59	0.76	0.23	0
	6	RAB5C	1.35e-203	0.59	0.93	0.47	3.38e-199
	6	BAG1	1.09e-180	0.59	0.95	0.53	2.73e-176
	6	COPS7A	0	0.59	0.79	0.22	0
	6	EXOC3-AS1	0	0.59	0.69	0.14	0
	6	ARHGAP36	0	0.59	0.5	0.1	0
	6	SELENOK	3.79e-189	0.59	0.94	0.49	9.49e-185
	6	STX12	0	0.59	0.75	0.22	0
	6	CORO1B	0	0.59	0.78	0.25	0
	6	PNPLA2	0	0.59	0.67	0.13	0
	6	SLC35C2	0	0.59	0.75	0.2	0
	6	GSTT2B	0	0.58	0.66	0.15	0
	6	TMEM132E	0	0.58	0.49	0.05	0
	6	VAMP3	0	0.58	0.67	0.12	0
	6	ZBTB7A	1.13e-297	0.58	0.76	0.25	2.82e-293
	6	FARSA	3.68e-242	0.58	0.9	0.39	9.21e-238
	6	TAF10	3.32e-224	0.58	0.87	0.37	8.3e-220
	6	ZNF667-AS1	9.26e-262	0.58	0.86	0.32	2.32e-257
	6	DPM3	1.23e-270	0.58	0.86	0.32	3.08e-266
	6	PPFIBP1	0	0.58	0.54	0.1	0
	6	AURKAIP1	1.05e-162	0.58	0.99	0.65	2.63e-158
	6	CDKN2D	6.31e-194	0.58	0.7	0.27	1.58e-189
	6	SHKBP1	0	0.58	0.71	0.17	0
	6	TCTEX1D1	0	0.57	0.49	0.02	0
	6	COX6A1	9.44e-171	0.57	1	0.87	2.36e-166
	6	IRS2	1.09e-262	0.57	0.8	0.28	2.74e-258
	6	ALDOC	0	0.57	0.57	0.07	0
	6	MCUR1	1.47e-238	0.57	0.86	0.35	3.69e-234
	6	UBA52	1.38e-192	0.57	1	0.94	3.46e-188
	6	CDKN1B	1.3e-296	0.57	0.82	0.27	3.26e-292
	6	TSG101	2.32e-202	0.57	0.94	0.46	5.8e-198
	6	ARL6IP4	8.01e-152	0.57	1	0.74	2e-147
	6	RAPGEF1	0	0.57	0.67	0.15	0
	6	HIGD2A	1.41e-166	0.57	0.97	0.55	3.53e-162
	6	COASY	0	0.57	0.78	0.25	0
	6	CPNE1	7.78e-229	0.57	0.89	0.38	1.95e-224
	6	MRPL34	4.52e-200	0.57	0.92	0.45	1.13e-195
	6	ZFP36	0	0.57	0.4	0.03	0
	6	PDCD5	9.87e-150	0.57	0.98	0.65	2.47e-145
	6	JUND	2.15e-106	0.57	1	0.74	5.38e-102
	6	EIF3G	1.14e-163	0.57	0.99	0.67	2.84e-159
	6	APEH	0	0.56	0.74	0.21	0
	6	DCTN3	7.58e-147	0.56	0.97	0.56	1.9e-142
	6	SELENOS	3.12e-188	0.56	0.95	0.5	7.81e-184
	6	TMEM14B	1.3e-162	0.56	0.97	0.55	3.24e-158
	6	SLC25A5	7.79e-134	0.56	0.98	0.65	1.95e-129
	6	SMARCA2	0	0.56	0.57	0.12	0
	6	PHB2	2.34e-147	0.56	0.99	0.69	5.86e-143
	6	TPT1	1.37e-172	0.56	1	0.95	3.43e-168
	6	ZNHIT1	1.47e-159	0.56	0.98	0.58	3.68e-155
	6	RER1	3.44e-283	0.56	0.86	0.31	8.6e-279
	6	CCDC68	0	0.56	0.51	0.08	0
	6	POP5	8.12e-292	0.56	0.84	0.3	2.03e-287
	6	CDC42EP4	5.51e-294	0.56	0.81	0.27	1.38e-289
	6	PLOD3	0	0.56	0.68	0.14	0
	6	PASD1	0	0.56	0.53	0.04	0
	6	PTPRE	0	0.56	0.38	0.01	0
	6	COX14	1.53e-192	0.56	0.94	0.47	3.82e-188
	6	CCZ1B	0	0.56	0.69	0.14	0
	6	PHOX2B	2.56e-118	0.55	1	0.7	6.4e-114
	6	STK32C	0	0.55	0.77	0.21	0
	6	RTF2	3.95e-197	0.55	0.93	0.46	9.87e-193
	6	MMD	2.82e-160	0.55	0.85	0.4	7.05e-156
	6	FOXO3	2.9e-179	0.55	0.91	0.44	7.27e-175
	6	C9orf16	3.1e-141	0.55	0.97	0.59	7.75e-137
	6	GPR108	0	0.55	0.61	0.09	0
	6	MCMBP	6.46e-291	0.55	0.78	0.26	1.62e-286
	6	TRIM28	6.69e-157	0.55	0.98	0.6	1.67e-152
	6	KHDRBS3	2.67e-222	0.55	0.79	0.29	6.69e-218
	6	BNIP3	3.37e-102	0.55	0.9	0.5	8.43e-98
	6	NDUFAF8	2.84e-142	0.55	0.98	0.64	7.11e-138
	6	LPCAT3	0	0.55	0.6	0.09	0
	6	WDR45	1.17e-293	0.55	0.74	0.23	2.92e-289
	6	RGL2	0	0.55	0.69	0.16	0
	6	AKT1S1	0	0.54	0.77	0.22	0
	6	BECN1	0	0.54	0.79	0.23	0
	6	PRAF2	7.64e-222	0.54	0.87	0.37	1.91e-217
	6	TPI1	1.69e-134	0.54	1	0.85	4.23e-130
	6	ITGA6	0	0.54	0.56	0.1	0
	6	PHF1	0	0.54	0.72	0.19	0
	6	RAB5IF	3.47e-212	0.54	0.9	0.4	8.67e-208
	6	FUZ	0	0.54	0.7	0.2	0
	6	PRUNE2	0	0.54	0.58	0.11	0
	6	NAT14	2.9e-253	0.54	0.84	0.32	7.25e-249
	6	TBX2	3.42e-205	0.54	0.77	0.29	8.55e-201
	6	DAXX	8.06e-222	0.54	0.89	0.38	2.02e-217
	6	DGCR6L	1.76e-251	0.54	0.84	0.32	4.4e-247
	6	IGFBP3	0	0.54	0.29	0.01	0
	6	NDUFB5	8.63e-174	0.53	0.93	0.48	2.16e-169
	6	POLR1D	8.34e-135	0.53	0.98	0.62	2.09e-130
	6	PSMC5	8.82e-132	0.53	0.99	0.69	2.21e-127
	6	TCEA2	3.52e-204	0.53	0.89	0.39	8.81e-200
	6	ATP6V1G2	0	0.53	0.62	0.13	0
	6	POPDC3	8.47e-301	0.53	0.68	0.19	2.12e-296
	6	GSTO1	7.24e-175	0.53	0.96	0.49	1.81e-170
	6	CPT1C	0	0.53	0.74	0.2	0
	6	SRGAP3	8.95e-253	0.53	0.85	0.31	2.24e-248
	6	CSNK2A2	2.09e-220	0.53	0.85	0.35	5.24e-216
	6	NTN1	0	0.53	0.44	0.02	0
	6	FAM50B	0	0.52	0.58	0.08	0
	6	BAG6	3.32e-198	0.52	0.92	0.42	8.32e-194
	6	PTPN18	0	0.52	0.56	0.11	0
	6	LRWD1	0	0.52	0.76	0.23	0
	6	FAM174A	0	0.52	0.66	0.15	0
	6	QDPR	8.27e-157	0.52	0.96	0.51	2.07e-152
	6	RIMBP2	2.02e-253	0.52	0.8	0.28	5.05e-249
	6	OXLD1	1.89e-269	0.52	0.75	0.25	4.73e-265
	6	LRRFIP1	5.13e-163	0.52	0.86	0.41	1.28e-158
	6	MAPK3	4.75e-256	0.52	0.8	0.28	1.19e-251
	6	IRF1	0	0.52	0.44	0.05	0
	6	MRPL20	1.95e-153	0.52	0.96	0.55	4.89e-149
	6	PLS3	0	0.52	0.44	0.01	0
	6	TRIR	2.42e-135	0.52	1	0.73	6.06e-131
	6	SEL1L3	0	0.52	0.49	0.04	0
	6	SCAF1	0	0.52	0.71	0.21	0
	6	CMBL	2.3e-304	0.51	0.67	0.18	5.74e-300
	6	TNR	0	0.51	0.39	0.02	0
	6	HDAC5	0	0.51	0.78	0.24	0
	6	NKIRAS2	5.17e-218	0.51	0.89	0.38	1.29e-213
	6	RBP1	9.67e-131	0.51	0.91	0.46	2.42e-126
	6	TMEM230	5.39e-162	0.51	0.94	0.5	1.35e-157
	6	FBXO9	3.33e-254	0.51	0.79	0.28	8.34e-250
	6	CUTA	1.31e-129	0.51	1	0.75	3.27e-125
	6	IMPDH2	1.11e-137	0.51	0.95	0.54	2.77e-133
	6	RSRP1	2.67e-295	0.51	0.78	0.25	6.67e-291
	6	ADI1	3.51e-242	0.51	0.82	0.3	8.8e-238
	6	TTC32	0	0.5	0.66	0.16	0
	6	ATP6V1G1	7.23e-132	0.5	1	0.74	1.81e-127
	6	CDIPT	1.89e-252	0.5	0.83	0.31	4.73e-248
	6	NECAB3	0	0.5	0.6	0.11	0
	6	CCT5	8.95e-120	0.5	0.99	0.73	2.24e-115
	6	CBR1	9.85e-242	0.5	0.84	0.32	2.46e-237
	6	CFLAR	0	0.5	0.61	0.14	0
	6	CLMN	0	0.5	0.58	0.14	0
	6	FAM222A	2.27e-264	0.5	0.66	0.2	5.68e-260
	6	SCPEP1	0	0.5	0.67	0.16	0
	6	UBE2Q1	9.71e-252	0.5	0.82	0.3	2.43e-247
	6	PRPH	1.92e-83	0.5	0.86	0.49	4.82e-79
	6	PSME2	4.55e-193	0.5	0.88	0.42	1.14e-188
	6	ACTB	6.29e-129	0.5	1	0.97	1.57e-124
	6	LINC00662	9.46e-277	0.5	0.7	0.22	2.37e-272
	6	GNL1	1.45e-224	0.5	0.83	0.32	3.62e-220
	6	PSMG4	7.71e-212	0.5	0.85	0.36	1.93e-207
	6	PTRHD1	2.67e-173	0.5	0.92	0.46	6.67e-169
	6	PDCD2	4.35e-180	0.5	0.92	0.44	1.09e-175
	6	ARF5	1.27e-204	0.5	0.9	0.41	3.19e-200
	6	FHAD1	0	0.5	0.47	0.03	0
	6	NDUFA13	5.19e-140	0.5	0.98	0.6	1.3e-135
	6	RUNDC3A	8.14e-217	0.5	0.84	0.34	2.04e-212
	6	PFDN6	4.66e-195	0.49	0.89	0.4	1.17e-190
	6	DNAJC21	1.16e-209	0.49	0.84	0.35	2.91e-205
	6	SLC8A3	0	0.49	0.47	0.04	0
	6	IFT22	2.25e-241	0.49	0.79	0.28	5.62e-237
	6	SPARC	0	0.49	0.56	0.07	0
	6	SH3BGRL3	2.5e-192	0.49	0.88	0.4	6.27e-188
	6	FAM32A	2.67e-192	0.49	0.94	0.45	6.68e-188
	6	CCNDBP1	5.8e-256	0.49	0.79	0.27	1.45e-251
	6	PSMD8	2.17e-117	0.49	0.98	0.66	5.44e-113
	6	GID8	9.41e-251	0.49	0.81	0.3	2.35e-246
	6	HNRNPF	1.72e-140	0.49	0.96	0.55	4.3e-136
	6	M6PR	9.48e-248	0.49	0.8	0.29	2.37e-243
	6	MLX	2e-216	0.49	0.86	0.36	4.99e-212
	6	RNF182	0	0.49	0.58	0.12	0
	6	TECR	6.24e-151	0.49	0.91	0.48	1.56e-146
	6	RING1	1.41e-305	0.49	0.71	0.21	3.54e-301
	6	TLN1	1.95e-278	0.49	0.72	0.22	4.87e-274
	6	ARPC5L	7.39e-156	0.49	0.91	0.48	1.85e-151
	6	DHRS11	0	0.49	0.56	0.08	0
	6	ACTN1	6.22e-167	0.49	0.85	0.38	1.56e-162
	6	ETV5	1.16e-269	0.49	0.63	0.18	2.9e-265
	6	SLC29A4	3.14e-210	0.49	0.71	0.26	7.86e-206
	6	TRIM8	1.99e-236	0.49	0.8	0.3	4.98e-232
	6	MANSC1	0	0.49	0.59	0.12	0
	6	APLP1	4.09e-151	0.49	0.86	0.41	1.02e-146
	6	ARHGDIA	8.04e-120	0.49	0.99	0.69	2.01e-115
	6	KLHDC8A	0	0.48	0.47	0.04	0
	6	FAM184A	2.66e-276	0.48	0.64	0.18	6.65e-272
	6	CREBRF	0	0.48	0.65	0.15	0
	6	BUD31	2.59e-129	0.48	0.98	0.6	6.48e-125
	6	TMEM132D	0	0.48	0.44	0.03	0
	6	CPNE2	0	0.48	0.6	0.15	0
	6	LGALS3BP	5.25e-236	0.48	0.86	0.32	1.31e-231
	6	FIBP	3.65e-147	0.48	0.95	0.52	9.14e-143
	6	KLHDC8B	8.99e-259	0.48	0.76	0.25	2.25e-254
	6	UBA2	7.97e-155	0.48	0.94	0.51	1.99e-150
	6	TRPT1	0	0.48	0.66	0.16	0
	6	HEATR5A	0	0.48	0.51	0.07	0
	6	USE1	0	0.48	0.71	0.2	0
	6	PLCE1	0	0.48	0.52	0.07	0
	6	ZYX	4.58e-255	0.48	0.65	0.2	1.15e-250
	6	ATG101	9.94e-232	0.48	0.8	0.3	2.49e-227
	6	THAP11	6.76e-232	0.48	0.77	0.28	1.69e-227
	6	CDC34	3.73e-208	0.47	0.81	0.32	9.33e-204
	6	MX2	0	0.47	0.43	0.02	0
	6	SHLD1	0	0.47	0.54	0.08	0
	6	GNG3	2.63e-156	0.47	0.94	0.48	6.58e-152
	6	TRIB2	2.14e-186	0.47	0.68	0.25	5.35e-182
	6	NR1H2	0	0.47	0.59	0.11	0
	6	SWI5	2.25e-258	0.47	0.69	0.22	5.62e-254
	6	TPST1	0	0.47	0.6	0.14	0
	6	STAU1	8.63e-173	0.47	0.9	0.44	2.16e-168
	6	H1FX	5.16e-80	0.47	1	0.79	1.29e-75
	6	TP53BP2	1.45e-275	0.47	0.64	0.19	3.62e-271
	6	DAZAP2	2.9e-223	0.47	0.88	0.35	7.26e-219
	6	CAP1	2.17e-186	0.47	0.89	0.4	5.42e-182
	6	FZD5	0	0.47	0.4	0.04	0
	6	NEAT1	3.84e-156	0.47	0.97	0.58	9.61e-152
	6	AURKC	0	0.47	0.47	0.02	0
	6	BAZ2A	1.08e-230	0.47	0.83	0.31	2.7e-226
	6	NUDT22	0	0.47	0.68	0.18	0
	6	CAMK2N2	2.07e-181	0.47	0.75	0.3	5.18e-177
	6	PRELID1	4.63e-112	0.47	0.99	0.72	1.16e-107
	6	NDN	0	0.47	0.67	0.15	0
	6	PNKP	9.48e-263	0.47	0.74	0.25	2.37e-258
	6	SLC25A13	7.19e-248	0.47	0.71	0.23	1.8e-243
	6	KIAA2026	8.56e-296	0.47	0.68	0.2	2.14e-291
	6	ZNF513	0	0.47	0.58	0.11	0
	6	TSEN34	3.77e-187	0.47	0.86	0.39	9.43e-183
	6	SEC11A	4.84e-123	0.46	0.98	0.59	1.21e-118
	6	MYADM	1.4e-212	0.46	0.78	0.29	3.5e-208
	6	RFNG	1.72e-287	0.46	0.79	0.26	4.32e-283
	6	TLE3	5.53e-298	0.46	0.58	0.14	1.38e-293
	6	PLK2	0	0.46	0.38	0.06	0
	6	GABRB3	3e-181	0.46	0.87	0.38	7.5e-177
	6	POLDIP2	1.37e-242	0.46	0.84	0.31	3.42e-238
	6	ZNF853	0	0.46	0.53	0.12	0
	6	FOXN3	2.9e-188	0.46	0.88	0.39	7.26e-184
	6	STARD4	1.87e-249	0.46	0.6	0.17	4.69e-245
	6	MAGEA9B	0	0.46	0.44	0.02	0
	6	LAPTM4A	5.29e-168	0.46	0.96	0.51	1.32e-163
	6	GPCPD1	0	0.46	0.55	0.11	0
	6	PRDX5	1.52e-103	0.46	1	0.73	3.8e-99
	6	HSPBP1	1.16e-231	0.46	0.8	0.3	2.89e-227
	6	SIRT7	1.02e-284	0.46	0.8	0.26	2.54e-280
	6	RWDD1	1e-133	0.46	0.94	0.53	2.51e-129
	6	CD47	1.7e-210	0.46	0.78	0.3	4.25e-206
	6	C6orf47	0	0.46	0.58	0.12	0
	6	PTOV1	1.87e-132	0.45	0.97	0.56	4.69e-128
	6	GRK3	7.09e-226	0.45	0.73	0.26	1.77e-221
	6	KRBOX1	0	0.45	0.6	0.13	0
	6	SH2D4A	0	0.45	0.44	0.03	0
	6	PDAP1	1.9e-119	0.45	0.98	0.65	4.75e-115
	6	CASZ1	0	0.45	0.5	0.09	0
	6	FKBP4	6.77e-134	0.45	0.97	0.58	1.69e-129
	6	BVES	0	0.45	0.47	0.09	0
	6	RAE1	7.06e-220	0.45	0.82	0.32	1.77e-215
	6	NAMPT	4.77e-231	0.45	0.8	0.3	1.19e-226
	6	GPAA1	2.01e-225	0.45	0.8	0.3	5.02e-221
	6	S100A6	7.4e-177	0.45	0.97	0.49	1.85e-172
	6	AGPAT1	2.95e-202	0.44	0.8	0.32	7.39e-198
	6	SEMA5A	0	0.44	0.44	0.09	0
	6	KIAA2013	0	0.44	0.72	0.2	0
	6	CTSA	2.94e-276	0.44	0.65	0.19	7.36e-272
	6	CTDSPL	0	0.44	0.56	0.13	0
	6	ALMS1	0	0.44	0.66	0.17	0
	6	DVL3	1.5e-214	0.44	0.76	0.29	3.76e-210
	6	ABCG1	0	0.44	0.49	0.07	0
	6	RB1	1.84e-283	0.44	0.72	0.22	4.6e-279
	6	CALU	2.21e-171	0.44	0.84	0.38	5.52e-167
	6	TMEM65	6.7e-258	0.44	0.58	0.16	1.68e-253
	6	SMARCD2	2.41e-244	0.44	0.76	0.27	6.02e-240
	6	CDC40	1.88e-232	0.44	0.78	0.28	4.71e-228
	6	ACOT8	0	0.44	0.63	0.15	0
	6	ZNF787	3.51e-273	0.44	0.72	0.23	8.79e-269
	6	SH3GLB1	2.17e-203	0.44	0.81	0.33	5.42e-199
	6	PRKAG1	5.53e-289	0.44	0.67	0.19	1.38e-284
	6	EFEMP2	0	0.44	0.45	0.05	0
	6	ACKR3	0	0.43	0.27	0	0
	6	CLSTN2	1.06e-269	0.43	0.4	0.08	2.64e-265
	6	ADIPOR1	1.46e-227	0.43	0.78	0.28	3.66e-223
	6	CMTM6	1.86e-226	0.43	0.69	0.23	4.66e-222
	6	RPN2	1.68e-120	0.43	0.94	0.53	4.2e-116
	6	CDK5	4.11e-193	0.43	0.78	0.31	1.03e-188
	6	COPRS	1.95e-145	0.43	0.87	0.43	4.87e-141
	6	EEF2	3.16e-92	0.43	1	0.94	7.9e-88
	6	STRN4	1.47e-276	0.43	0.7	0.22	3.68e-272
	6	AP1S1	7.51e-131	0.43	0.95	0.54	1.88e-126
	6	FERMT2	1.01e-226	0.43	0.79	0.29	2.54e-222
	6	ATP5PD	2.84e-109	0.43	0.99	0.68	7.11e-105
	6	OSER1	4.6e-233	0.43	0.71	0.24	1.15e-228
	6	ROMO1	9.36e-111	0.43	0.99	0.62	2.34e-106
	6	MYLIP	0	0.43	0.41	0.05	0
	6	NXT2	0	0.43	0.5	0.06	0
	6	H3F3B	1.66e-142	0.43	1	0.97	4.16e-138
	6	OGFRL1	3.57e-273	0.43	0.53	0.13	8.92e-269
	6	LAMTOR4	1.55e-128	0.43	0.98	0.58	3.88e-124
	6	EMILIN2	0	0.43	0.51	0.07	0
	6	FKBP2	1.51e-121	0.43	0.97	0.58	3.78e-117
	6	WRAP73	0	0.43	0.58	0.11	0
	6	SSRP1	3.06e-109	0.43	0.98	0.61	7.66e-105
	6	RALGAPB	4.07e-281	0.43	0.67	0.19	1.02e-276
	6	TGFB1I1	0	0.43	0.48	0.08	0
	6	ANKRD12	6.63e-134	0.42	0.93	0.5	1.66e-129
	6	SLC25A3	7.91e-93	0.42	1	0.82	1.98e-88
	6	RHOA	3.48e-109	0.42	0.98	0.6	8.7e-105
	6	IER2	2.46e-49	0.42	0.96	0.74	6.17e-45
	6	HOXD1	0	0.42	0.36	0.01	0
	6	ARMC10	1.48e-218	0.42	0.75	0.28	3.71e-214
	6	NORAD	1.15e-166	0.42	0.88	0.41	2.88e-162
	6	DDX49	1.24e-185	0.42	0.85	0.37	3.11e-181
	6	ZNF26	1.05e-245	0.42	0.74	0.24	2.64e-241
	6	HADHB	6.74e-212	0.42	0.76	0.29	1.69e-207
	6	NTNG2	0	0.42	0.48	0.1	0
	6	USF2	1.53e-222	0.42	0.8	0.3	3.84e-218
	6	NTRK2	0	0.42	0.3	0.02	0
	6	GPNMB	0	0.42	0.36	0.01	0
	6	RUVBL2	6.16e-180	0.42	0.86	0.38	1.54e-175
	6	NSUN2	0	0.42	0.65	0.17	0
	6	PRKCSH	4.76e-190	0.42	0.86	0.37	1.19e-185
	6	DMWD	1.6e-271	0.42	0.69	0.21	4.01e-267
	6	FLOT1	5.82e-132	0.42	0.9	0.47	1.46e-127
	6	GOLGA4	3.98e-147	0.42	0.86	0.42	9.97e-143
	6	EIF3M	2.14e-109	0.42	0.97	0.61	5.36e-105
	6	ECI2	1.02e-305	0.42	0.64	0.17	2.56e-301
	6	CCDC152	0	0.42	0.47	0.05	0
	6	AKT2	2.57e-278	0.42	0.72	0.22	6.43e-274
	6	LONP1	2.89e-216	0.42	0.82	0.32	7.24e-212
	6	DPCD	1.44e-252	0.42	0.69	0.22	3.6e-248
	6	C22orf39	1.84e-203	0.42	0.8	0.32	4.59e-199
	6	DYRK1B	4.35e-293	0.42	0.55	0.13	1.09e-288
	6	PTPN1	3.94e-241	0.42	0.71	0.24	9.86e-237
	6	CPT1A	0	0.42	0.56	0.13	0
	6	N4BP2L1	0	0.42	0.58	0.14	0
	6	HOXC4	6.05e-274	0.42	0.58	0.15	1.51e-269
	6	FEN1	1.27e-82	0.42	0.7	0.38	3.17e-78
	6	ORAI3	0	0.42	0.42	0.05	0
	6	SLIT1	1.72e-304	0.42	0.45	0.09	4.29e-300
	6	TEX2	0	0.42	0.48	0.07	0
	6	BAD	1.18e-155	0.42	0.9	0.44	2.96e-151
	6	AZGP1	0	0.41	0.37	0.01	0
	6	AP2A1	2.62e-247	0.41	0.74	0.25	6.55e-243
	6	EXOC3	0	0.41	0.62	0.15	0
	6	RPF2	1.58e-219	0.41	0.82	0.32	3.96e-215
	6	PGAM2	5.14e-234	0.41	0.61	0.18	1.29e-229
	6	SAMD1	4.77e-133	0.41	0.9	0.45	1.19e-128
	6	FAM133B	3.2e-120	0.41	0.96	0.6	8e-116
	6	SERP1	8.16e-153	0.41	0.95	0.51	2.04e-148
	6	RRP36	2.46e-195	0.41	0.78	0.3	6.15e-191
	6	ZNF598	2.13e-295	0.41	0.67	0.19	5.33e-291
	6	COX7A2	5.67e-104	0.41	1	0.84	1.42e-99
	6	TENM4	0	0.41	0.49	0.09	0
	6	SMAP1	1.12e-172	0.41	0.81	0.35	2.79e-168
	6	PREP	1.61e-236	0.41	0.63	0.2	4.03e-232
	6	BLOC1S1	1.87e-130	0.41	0.93	0.48	4.68e-126
	6	FAM89B	4.96e-130	0.41	0.86	0.43	1.24e-125
	6	STK4	7.04e-205	0.41	0.81	0.32	1.76e-200
	6	ACBD5	1.96e-296	0.41	0.63	0.17	4.91e-292
	6	MED25	2.84e-255	0.41	0.71	0.22	7.1e-251
	6	MRPL43	3.62e-144	0.41	0.9	0.45	9.06e-140
	6	PRPF19	3.97e-192	0.41	0.8	0.33	9.94e-188
	6	GRN	1.11e-209	0.41	0.79	0.3	2.78e-205
	6	MAGEC1	0	0.41	0.4	0.02	0
	6	YPEL5	2.38e-221	0.41	0.7	0.24	5.95e-217
	6	MZF1	1.13e-237	0.41	0.74	0.25	2.84e-233
	6	MICU2	4.63e-280	0.41	0.68	0.2	1.16e-275
	6	SRA1	9.36e-200	0.41	0.78	0.31	2.34e-195
	6	MAGED2	2.1e-97	0.41	0.95	0.56	5.27e-93
	6	LY6K	0	0.41	0.7	0.14	0
	6	BST2	0	0.41	0.32	0.01	0
	6	MRPL33	1.11e-107	0.41	0.99	0.64	2.78e-103
	6	IRAK1	4.98e-209	0.41	0.76	0.28	1.25e-204
	6	LINC01003	5.14e-214	0.41	0.7	0.24	1.29e-209
	6	ENTR1	9.04e-237	0.41	0.74	0.25	2.26e-232
	6	MRPL12	6.82e-105	0.41	0.96	0.59	1.71e-100
	6	CHCHD3	5.84e-144	0.41	0.87	0.43	1.46e-139
	6	SREBF1	0	0.41	0.52	0.1	0
	6	CDC37	2.74e-147	0.41	0.92	0.48	6.87e-143
	6	GIT1	1.9e-219	0.41	0.74	0.26	4.76e-215
	6	ABCA1	0	0.4	0.38	0.02	0
	6	GNB2	1.12e-93	0.4	0.99	0.67	2.8e-89
	6	KCNK3	7.08e-287	0.4	0.56	0.14	1.77e-282
	6	CIB1	0	0.4	0.62	0.15	0
	6	RUSC1	2.39e-220	0.4	0.7	0.24	5.97e-216
	6	SMIM4	8.36e-243	0.4	0.74	0.24	2.09e-238
	6	CLIC1	1.05e-104	0.4	0.92	0.52	2.62e-100
	6	CALR	1.93e-87	0.4	0.96	0.62	4.82e-83
	6	GAPDH	1.04e-83	0.4	1	0.98	2.61e-79
	6	SLC44A2	0	0.4	0.41	0.04	0
	6	NMRAL1	1.26e-226	0.4	0.71	0.24	3.15e-222
	6	LRP1	0	0.4	0.52	0.11	0
	6	KLF11	0	0.4	0.52	0.11	0
	6	MTCH1	5.66e-117	0.4	0.96	0.55	1.42e-112
	6	ARPC3	1.18e-90	0.4	1	0.75	2.96e-86
	6	ZFPL1	2.67e-244	0.4	0.69	0.22	6.69e-240
	6	CEND1	1.09e-221	0.4	0.62	0.19	2.72e-217
	6	ZNF511	6.85e-172	0.4	0.82	0.35	1.71e-167
	6	TMEM115	1.02e-234	0.4	0.68	0.22	2.55e-230
	6	ORMDL2	2.51e-211	0.4	0.74	0.27	6.29e-207
	6	TFPT	7.92e-295	0.4	0.62	0.16	1.98e-290
	6	SFSWAP	7.62e-169	0.4	0.89	0.4	1.91e-164
	6	SART1	1.6e-214	0.4	0.77	0.29	3.99e-210
	6	UBE2J2	7.95e-252	0.4	0.77	0.26	1.99e-247
NOR "Mesenchymal"	7	SCN9A	0	2.4	0.81	0.26	0
	7	PRSS12	0	2.13	0.83	0.11	0
	7	NRXN1	0	2.09	0.9	0.24	0
	7	CARMN	0	1.89	0.62	0.06	0
	7	PLD5	0	1.63	0.6	0.1	0
	7	HGF	0	1.58	0.45	0.04	0
	7	CHRM2	0	1.54	0.71	0.1	0
	7	VIM	3.61e-227	1.53	0.92	0.46	9.03e-223
	7	TIMP3	0	1.53	0.75	0.17	0
	7	TWIST1	8.88e-306	1.45	0.86	0.39	2.22e-301
	7	CNTN1	0	1.45	0.8	0.2	0
	7	PMP22	0	1.4	0.65	0.17	0
	7	MEIS2	0	1.38	0.9	0.39	0
	7	VCAN	0	1.37	0.72	0.15	0
	7	PLCXD3	0	1.37	0.63	0.05	0
	7	PCDH9	0	1.37	0.59	0.13	0
	7	FOXC1	0	1.35	0.62	0.04	0
	7	ADAM22	0	1.29	0.64	0.2	0
	7	NFIB	0	1.28	0.92	0.48	0
	7	KCNG1	0	1.26	0.67	0.12	0
	7	PDLIM5	0	1.25	0.86	0.29	0
	7	SPOCK1	0	1.22	0.81	0.31	0
	7	LIMCH1	0	1.21	0.64	0.2	0
	7	C7	0	1.2	0.38	0.01	0
	7	ETV1	0	1.2	0.59	0.07	0
	7	LRRN3	0	1.2	0.79	0.27	0
	7	FGFR1	0	1.17	0.68	0.2	0
	7	FOS	1.28e-192	1.17	0.94	0.63	3.2e-188
	7	SYNPO2	1.34e-300	1.15	0.66	0.2	3.35e-296
	7	SPATS2L	8.94e-234	1.14	0.65	0.25	2.24e-229
	7	PDGFRA	0	1.13	0.56	0.04	0
	7	MYADM	0	1.13	0.78	0.29	0
	7	EGR1	1.36e-215	1.11	0.96	0.65	3.4e-211
	7	RBMS3	0	1.11	0.88	0.32	0
	7	HAND1	2.89e-301	1.1	0.74	0.26	7.23e-297
	7	ZFHX3	2.03e-258	1.1	0.95	0.54	5.08e-254
	7	DDR2	0	1.09	0.69	0.18	0
	7	NRP2	3.45e-235	1.08	0.84	0.38	8.64e-231
	7	AKAP13	0	1.07	0.7	0.23	0
	7	BMPR1B	0	1.05	0.82	0.2	0
	7	VGF	2.57e-133	1.04	0.78	0.44	6.43e-129
	7	APP	3.12e-251	1.02	0.93	0.55	7.82e-247
	7	IGFBP5	6.54e-236	1	0.41	0.1	1.64e-231
	7	FMN1	0	0.99	0.48	0.06	0
	7	UNC5B	0	0.99	0.5	0.07	0
	7	PCOLCE	1.19e-216	0.98	0.88	0.47	2.98e-212
	7	MIR137HG	0	0.98	0.48	0.09	0
	7	CD81	6.73e-228	0.98	0.94	0.63	1.68e-223
	7	CD99	0	0.97	0.59	0.13	0
	7	PLPPR3	0	0.97	0.85	0.3	0
	7	LHFPL2	0	0.97	0.46	0.07	0
	7	SLC1A3	0	0.97	0.44	0.02	0
	7	IGFBP2	9.04e-137	0.97	0.9	0.66	2.26e-132
	7	TPM4	1.1e-204	0.96	0.91	0.55	2.75e-200
	7	SIPA1L2	0	0.96	0.48	0.08	0
	7	HDAC9	0	0.96	0.58	0.12	0
	7	GATA3	1.22e-212	0.95	0.94	0.53	3.05e-208
	7	KIF21A	1.69e-141	0.95	0.93	0.64	4.23e-137
	7	HSD17B12	0	0.94	0.74	0.23	0
	7	CLMP	0	0.94	0.54	0.09	0
	7	MFAP4	2.62e-237	0.92	0.45	0.11	6.56e-233
	7	PTX3	0	0.92	0.36	0.02	0
	7	HNRNPU	3.46e-188	0.91	0.98	0.81	8.67e-184
	7	TSHZ2	1.05e-192	0.9	0.71	0.3	2.63e-188
	7	NBAS	3.32e-39	0.9	0.44	0.27	8.3e-35
	7	TENM4	0	0.89	0.47	0.09	0
	7	UNC5C	3.63e-281	0.89	0.63	0.19	9.07e-277
	7	ZIC2	0	0.88	0.66	0.08	0
	7	DLGAP1	0	0.87	0.44	0.03	0
	7	MAB21L1	3.56e-249	0.87	0.76	0.29	8.91e-245
	7	TMEM108	0	0.86	0.61	0.16	0
	7	MARCH11	1.53e-304	0.86	0.76	0.24	3.82e-300
	7	TRIO	1.19e-204	0.85	0.65	0.26	2.98e-200
	7	SCN3B	1.21e-138	0.85	0.61	0.28	3.03e-134
	7	NKTR	1.9e-180	0.85	0.88	0.49	4.75e-176
	7	MACF1	5.15e-174	0.84	0.72	0.34	1.29e-169
	7	LAMB1	4.65e-243	0.84	0.66	0.23	1.16e-238
	7	ARC	9.51e-165	0.84	0.83	0.44	2.38e-160
	7	SERPINF1	1.31e-251	0.84	0.73	0.24	3.28e-247
	7	MAOA	8.16e-281	0.83	0.7	0.22	2.04e-276
	7	CACNA2D1	3.49e-247	0.83	0.78	0.3	8.73e-243
	7	HMGCS1	3.58e-92	0.83	0.6	0.32	8.97e-88
	7	NASP	2.44e-113	0.82	0.9	0.64	6.1e-109
	7	KIF1B	2.05e-168	0.82	0.71	0.34	5.14e-164
	7	APLP2	5.8e-183	0.82	0.77	0.37	1.45e-178
	7	HMBOX1	3.53e-238	0.81	0.69	0.25	8.82e-234
	7	C11orf96	4.3e-169	0.81	0.63	0.26	1.08e-164
	7	MEIS1	7.14e-231	0.81	0.69	0.25	1.79e-226
	7	SYNE2	1.58e-149	0.81	0.77	0.39	3.96e-145
	7	PRKCA	2.35e-154	0.8	0.57	0.23	5.88e-150
	7	TXNIP	4.97e-131	0.8	0.73	0.39	1.24e-126
	7	JMJD1C	2.91e-215	0.8	0.77	0.34	7.28e-211
	7	LDLR	1.05e-178	0.79	0.45	0.14	2.62e-174
	7	MEIS3	4.95e-282	0.79	0.72	0.24	1.24e-277
	7	SRRM3	9.12e-157	0.78	0.69	0.32	2.28e-152
	7	GPR155	2.03e-168	0.78	0.53	0.19	5.08e-164
	7	MSI2	9.37e-151	0.78	0.83	0.46	2.34e-146
	7	B3GALNT2	3.61e-244	0.78	0.56	0.17	9.03e-240
	7	RBM25	2.18e-159	0.78	0.92	0.62	5.46e-155
	7	POU2F2	3.3e-134	0.78	0.78	0.43	8.25e-130
	7	PIEZO2	0	0.78	0.34	0.03	0
	7	CD46	2.24e-197	0.77	0.72	0.3	5.61e-193
	7	MEX3A	2.8e-157	0.76	0.9	0.56	7e-153
	7	RNF150	2.58e-156	0.76	0.62	0.27	6.45e-152
	7	MYCN	1.34e-67	0.76	0.94	0.71	3.37e-63
	7	SRGAP3	5.85e-88	0.76	0.58	0.32	1.46e-83
	7	CEP170	1.23e-161	0.76	0.86	0.49	3.08e-157
	7	FLNA	1.81e-220	0.76	0.64	0.22	4.53e-216
	7	SYT11	2.92e-104	0.76	0.84	0.56	7.32e-100
	7	ELAVL4	6.86e-145	0.75	0.9	0.56	1.72e-140
	7	KCNH1	2.25e-305	0.75	0.43	0.09	5.64e-301
	7	TSHZ1	1.06e-179	0.74	0.53	0.19	2.64e-175
	7	GNG4	1.44e-136	0.73	0.84	0.52	3.61e-132
	7	GRK3	2.36e-206	0.73	0.66	0.26	5.92e-202
	7	SFPQ	7.99e-143	0.73	0.96	0.72	2e-138
	7	KMT2A	7.74e-146	0.73	0.86	0.48	1.94e-141
	7	GABPB1-AS1	9.92e-109	0.73	0.88	0.56	2.48e-104
	7	ZKSCAN1	1.49e-145	0.73	0.87	0.51	3.73e-141
	7	STK39	7.76e-245	0.72	0.54	0.16	1.94e-240
	7	STMN2	4.05e-96	0.72	0.96	0.86	1.01e-91
	7	GLCCI1	4.89e-102	0.72	0.82	0.49	1.22e-97
	7	HEG1	0	0.72	0.43	0.06	0
	7	ACTG1	1.64e-183	0.72	1	0.98	4.11e-179
	7	DDX17	5.27e-134	0.71	0.95	0.65	1.32e-129
	7	PKD1	1.28e-141	0.71	0.61	0.27	3.22e-137
	7	MFAP2	1.31e-220	0.71	0.58	0.19	3.29e-216
	7	GFRA3	1.62e-232	0.71	0.39	0.09	4.05e-228
	7	LPAR1	1.09e-287	0.71	0.5	0.12	2.74e-283
	7	AC109466.1	0	0.71	0.29	0.02	0
	7	NFIX	0	0.71	0.51	0.06	0
	7	MXRA8	1.5e-257	0.71	0.5	0.13	3.75e-253
	7	BX005019.1	0	0.7	0.36	0.05	0
	7	ADAMTS3	0	0.7	0.35	0.02	0
	7	SEMA3A	1.8e-245	0.7	0.42	0.1	4.52e-241
	7	SOX9	0	0.7	0.36	0.03	0
	7	TES	0	0.7	0.44	0.06	0
	7	ACTN1	1.82e-140	0.69	0.75	0.39	4.54e-136
	7	CXADR	1.09e-196	0.69	0.73	0.31	2.73e-192
	7	CHD3	9.93e-181	0.69	0.75	0.33	2.48e-176
	7	ITM2C	5.8e-122	0.69	0.71	0.38	1.45e-117
	7	AC099566.1	0	0.68	0.28	0.02	0
	7	GSE1	5.85e-163	0.68	0.82	0.41	1.46e-158
	7	TOP2B	3.66e-153	0.68	0.76	0.4	9.16e-149
	7	MARCH6	2.83e-146	0.68	0.86	0.5	7.08e-142
	7	TIMP2	2.59e-137	0.68	0.82	0.47	6.47e-133
	7	CTNNB1	5.09e-152	0.68	0.76	0.38	1.27e-147
	7	CHN1	3.22e-126	0.67	0.65	0.33	8.07e-122
	7	SEMA5A	1.79e-303	0.67	0.42	0.09	4.47e-299
	7	CADM1	3.3e-114	0.67	0.74	0.39	8.25e-110
	7	NBEA	1.25e-106	0.67	0.62	0.32	3.14e-102
	7	FAM133B	4.81e-107	0.67	0.9	0.6	1.2e-102
	7	ADGRA3	2.29e-192	0.67	0.6	0.22	5.72e-188
	7	VGLL4	5.49e-191	0.67	0.67	0.28	1.37e-186
	7	C9orf72	7.97e-289	0.66	0.5	0.12	1.99e-284
	7	NRIP1	3.09e-200	0.66	0.61	0.22	7.74e-196
	7	POGZ	1.02e-125	0.66	0.79	0.44	2.56e-121
	7	LY6E	8.77e-191	0.66	0.66	0.25	2.19e-186
	7	OGA	2.61e-129	0.66	0.73	0.37	6.53e-125
	7	SBF2	2.95e-139	0.66	0.56	0.24	7.39e-135
	7	CHML	4e-161	0.66	0.68	0.3	1e-156
	7	SULF2	6.72e-129	0.66	0.51	0.21	1.68e-124
	7	CSRNP3	3.95e-187	0.66	0.44	0.13	9.88e-183
	7	SQLE	3.33e-77	0.66	0.77	0.51	8.33e-73
	7	TBL1XR1	2.12e-136	0.66	0.75	0.39	5.32e-132
	7	SLC25A6	2.35e-115	0.65	0.95	0.81	5.87e-111
	7	KMT2C	1.55e-118	0.65	0.73	0.39	3.87e-114
	7	RFLNB	0	0.65	0.46	0.09	0
	7	PXDN	9.41e-224	0.65	0.47	0.13	2.35e-219
	7	MCL1	3.43e-134	0.65	0.8	0.44	8.59e-130
	7	ARID1B	1.8e-134	0.65	0.87	0.5	4.51e-130
	7	NCAM1	3.97e-113	0.64	0.84	0.49	9.94e-109
	7	SPEN	4.56e-127	0.64	0.67	0.33	1.14e-122
	7	OLFM3	2.23e-232	0.64	0.39	0.09	5.58e-228
	7	FAM89A	5.94e-158	0.64	0.62	0.26	1.49e-153
	7	ANTXR2	0	0.64	0.51	0.11	0
	7	PRICKLE1	0	0.64	0.36	0.06	0
	7	DGKB	0	0.64	0.32	0.03	0
	7	SSTR2	4.59e-69	0.64	0.53	0.28	1.15e-64
	7	SNAP91	1.91e-183	0.64	0.5	0.17	4.77e-179
	7	PBX1	1.73e-156	0.64	0.71	0.32	4.34e-152
	7	GNAI2	3.57e-140	0.64	0.7	0.36	8.93e-136
	7	COL4A2	0	0.64	0.41	0.06	0
	7	GALNT13	0	0.64	0.45	0.09	0
	7	KCNH8	0	0.63	0.49	0.1	0
	7	DDX6	6.51e-154	0.63	0.77	0.38	1.63e-149
	7	PITX1	0	0.63	0.48	0.06	0
	7	DYNC1H1	6.06e-95	0.62	0.9	0.62	1.52e-90
	7	GPR161	7.68e-206	0.62	0.57	0.19	1.92e-201
	7	MDM4	3.68e-116	0.62	0.82	0.46	9.2e-112
	7	DDX5	1.9e-129	0.62	0.98	0.85	4.74e-125
	7	WSB1	3.3e-138	0.61	0.81	0.43	8.26e-134
	7	ELMSAN1	3.75e-143	0.61	0.59	0.25	9.38e-139
	7	KMT2E	5.61e-101	0.61	0.89	0.6	1.4e-96
	7	RBM5	3.37e-120	0.61	0.66	0.33	8.42e-116
	7	ZNF638	1.03e-120	0.61	0.75	0.4	2.58e-116
	7	NXN	1.4e-274	0.61	0.55	0.14	3.51e-270
	7	EML5	7.58e-79	0.61	0.55	0.3	1.9e-74
	7	SIX3	1.69e-140	0.61	0.58	0.24	4.22e-136
	7	TLE1	3.01e-241	0.61	0.53	0.15	7.53e-237
	7	ATP11A	5.91e-123	0.61	0.46	0.18	1.48e-118
	7	NFIC	1.08e-188	0.61	0.59	0.22	2.7e-184
	7	GLG1	1.93e-132	0.6	0.75	0.38	4.82e-128
	7	TLE4	5.49e-108	0.6	0.85	0.5	1.37e-103
	7	HIPK2	1.2e-116	0.6	0.61	0.3	3e-112
	7	KIT	0	0.6	0.4	0.07	0
	7	DPYSL3	1.73e-126	0.6	0.69	0.34	4.32e-122
	7	CDH11	2.09e-268	0.6	0.32	0.06	5.24e-264
	7	TOMM20	5.63e-104	0.6	0.93	0.75	1.41e-99
	7	FAM210B	1.1e-140	0.6	0.53	0.22	2.75e-136
	7	ANK2	1.67e-51	0.59	0.66	0.44	4.17e-47
	7	BAZ2B	2.28e-133	0.59	0.63	0.29	5.69e-129
	7	DCLK1	1.23e-136	0.59	0.62	0.28	3.07e-132
	7	ENAH	1.24e-94	0.59	0.87	0.61	3.11e-90
	7	PABPC1	2.22e-112	0.59	0.95	0.79	5.54e-108
	7	HNRNPH1	5.56e-117	0.59	0.94	0.65	1.39e-112
	7	KDM5B	6.68e-128	0.59	0.68	0.34	1.67e-123
	7	EIF3A	1.24e-88	0.58	0.9	0.68	3.1e-84
	7	RNF19A	7.04e-145	0.58	0.55	0.22	1.76e-140
	7	SV2C	1.29e-242	0.58	0.35	0.07	3.23e-238
	7	FERMT2	4e-122	0.58	0.63	0.29	1e-117
	7	AUTS2	8.87e-115	0.58	0.82	0.47	2.22e-110
	7	CDH2	8.76e-132	0.58	0.82	0.48	2.19e-127
	7	KLHL13	1.67e-124	0.58	0.64	0.31	4.19e-120
	7	MARCKS	8.26e-116	0.58	0.96	0.79	2.07e-111
	7	TBX2	5.17e-94	0.58	0.59	0.3	1.29e-89
	7	DST	7.03e-81	0.58	0.88	0.61	1.76e-76
	7	DPYD	0	0.57	0.32	0.04	0
	7	CCDC14	3.39e-112	0.57	0.68	0.36	8.48e-108
	7	PROX1	6.09e-84	0.57	0.37	0.15	1.52e-79
	7	ARID4B	3.23e-96	0.57	0.82	0.51	8.08e-92
	7	CPNE7	3.33e-182	0.57	0.39	0.1	8.33e-178
	7	ZEB2	1.04e-226	0.57	0.41	0.1	2.59e-222
	7	ZMYND8	4.95e-117	0.57	0.56	0.25	1.24e-112
	7	KITLG	0	0.57	0.35	0.03	0
	7	KHDRBS3	3.44e-113	0.57	0.62	0.3	8.62e-109
	7	ITGB1	4.85e-122	0.57	0.83	0.49	1.21e-117
	7	PNN	2.05e-104	0.56	0.94	0.69	5.12e-100
	7	SPTBN1	4.72e-81	0.56	0.78	0.5	1.18e-76
	7	CCNL2	6.79e-143	0.56	0.61	0.26	1.7e-138
	7	TMEM123	7.27e-164	0.56	0.55	0.2	1.82e-159
	7	ATRX	1.69e-96	0.56	0.9	0.6	4.22e-92
	7	BRAF	1.19e-114	0.56	0.6	0.28	2.98e-110
	7	HNRNPR	1.69e-96	0.56	0.9	0.67	4.24e-92
	7	LGALS1	2.51e-131	0.56	0.7	0.32	6.28e-127
	7	DOCK7	1.31e-155	0.56	0.58	0.23	3.28e-151
	7	TPBG	0	0.56	0.26	0.01	0
	7	WDFY2	2.3e-146	0.55	0.57	0.23	5.76e-142
	7	PUM1	6.38e-139	0.55	0.71	0.35	1.6e-134
	7	ZSWIM6	3.39e-159	0.55	0.6	0.24	8.48e-155
	7	FOSB	2.44e-121	0.55	0.41	0.14	6.09e-117
	7	TSPAN18	2.46e-273	0.55	0.5	0.12	6.16e-269
	7	PSMA3-AS1	3.42e-112	0.55	0.7	0.36	8.56e-108
	7	SLC12A8	0	0.55	0.31	0.02	0
	7	IGF1R	1.45e-125	0.55	0.51	0.21	3.64e-121
	7	ADAMTS9	4.36e-243	0.55	0.27	0.04	1.09e-238
	7	EML4	1.15e-128	0.54	0.68	0.33	2.87e-124
	7	THY1	1.43e-155	0.54	0.59	0.23	3.59e-151
	7	CLSTN2	9.78e-95	0.54	0.26	0.08	2.45e-90
	7	TANC1	0	0.54	0.31	0.04	0
	7	RBM33	8.94e-109	0.54	0.61	0.3	2.24e-104
	7	TEAD1	1.25e-126	0.54	0.67	0.32	3.13e-122
	7	SLITRK6	0	0.54	0.3	0.04	0
	7	CSRP2	2.9e-93	0.54	0.6	0.31	7.25e-89
	7	ASAP1	5.99e-133	0.54	0.67	0.33	1.5e-128
	7	FOXN3	9.2e-115	0.54	0.75	0.4	2.3e-110
	7	AC021504.1	0	0.54	0.3	0.04	0
	7	EMILIN1	2.6e-185	0.54	0.5	0.16	6.51e-181
	7	HMGCR	4.33e-96	0.53	0.56	0.28	1.08e-91
	7	SETD5	4.29e-125	0.53	0.7	0.35	1.07e-120
	7	OSBPL8	1.26e-99	0.53	0.74	0.42	3.16e-95
	7	MDK	3.31e-76	0.53	0.95	0.84	8.29e-72
	7	RCN2	1.03e-105	0.53	0.85	0.59	2.58e-101
	7	KLF13	1.94e-119	0.53	0.62	0.3	4.85e-115
	7	PTPRD	2.61e-254	0.53	0.34	0.06	6.52e-250
	7	ARHGEF40	2.86e-134	0.53	0.4	0.13	7.17e-130
	7	KCNQ1OT1	1.68e-84	0.53	0.85	0.55	4.2e-80
	7	ATM	6.53e-127	0.53	0.54	0.23	1.63e-122
	7	ZNF608	8.17e-126	0.53	0.44	0.17	2.04e-121
	7	SMARCC1	4e-94	0.53	0.86	0.58	1e-89
	7	SCD5	5.47e-175	0.52	0.47	0.15	1.37e-170
	7	TPR	2.39e-81	0.52	0.87	0.62	5.98e-77
	7	SMG1	1.79e-104	0.52	0.65	0.34	4.47e-100
	7	SEMA6A	1.31e-130	0.52	0.45	0.16	3.28e-126
	7	MMP2	7.35e-159	0.52	0.37	0.11	1.84e-154
	7	TET1	8.03e-163	0.52	0.64	0.26	2.01e-158
	7	SEPTIN9	1.84e-95	0.52	0.77	0.46	4.6e-91
	7	PCLO	1.76e-71	0.52	0.53	0.28	4.41e-67
	7	PKIB	3.21e-134	0.51	0.29	0.08	8.03e-130
	7	SP1	2.59e-120	0.51	0.47	0.19	6.49e-116
	7	FNBP1L	3.45e-128	0.51	0.7	0.35	8.63e-124
	7	ZNF33A	1.04e-114	0.51	0.61	0.29	2.6e-110
	7	EPRS	2.27e-85	0.51	0.8	0.51	5.67e-81
	7	KLF7	3.77e-107	0.51	0.77	0.42	9.43e-103
	7	SCD	2.65e-65	0.51	0.63	0.38	6.63e-61
	7	SUN1	2.31e-107	0.51	0.69	0.36	5.78e-103
	7	GNB1	3.71e-102	0.51	0.82	0.5	9.29e-98
	7	SLIT1	1.12e-112	0.5	0.3	0.09	2.8e-108
	7	SLC4A7	2.16e-118	0.5	0.49	0.2	5.42e-114
	7	ATP11C	1.05e-127	0.5	0.5	0.2	2.62e-123
	7	ZNF281	2.32e-119	0.5	0.65	0.32	5.81e-115
	7	ATP13A3	5.75e-86	0.5	0.53	0.26	1.44e-81
	7	POR	2.14e-137	0.5	0.56	0.23	5.37e-133
	7	CCDC144NL-AS1	8.92e-116	0.5	0.59	0.26	2.23e-111
	7	CHRNA3	5.83e-80	0.5	0.79	0.5	1.46e-75
	7	CBLB	5.06e-216	0.5	0.38	0.09	1.27e-211
	7	CRTAP	8.59e-153	0.5	0.53	0.2	2.15e-148
	7	ATXN1	7.5e-126	0.5	0.34	0.11	1.88e-121
	7	CLASP2	1.74e-106	0.49	0.57	0.26	4.35e-102
	7	SYT4	3.4e-109	0.49	0.49	0.2	8.51e-105
	7	RSBN1L	9.15e-98	0.49	0.83	0.52	2.29e-93
	7	ZNF462	4.63e-128	0.49	0.65	0.3	1.16e-123
	7	TOX	7.39e-138	0.49	0.36	0.11	1.85e-133
	7	CTSB	2.81e-89	0.49	0.58	0.3	7.02e-85
	7	PPP1R9A	7.8e-123	0.49	0.51	0.21	1.95e-118
	7	PANK3	3.66e-114	0.49	0.73	0.38	9.16e-110
	7	AKAP9	1.64e-56	0.49	0.89	0.64	4.11e-52
	7	CCND1	1.96e-81	0.49	0.97	0.79	4.89e-77
	7	LIMA1	7.97e-84	0.49	0.56	0.28	1.99e-79
	7	ADGRB2	3.52e-148	0.49	0.43	0.14	8.8e-144
	7	ADGRL3	4.26e-191	0.49	0.45	0.13	1.07e-186
	7	ARL17A	1.1e-115	0.49	0.49	0.2	2.76e-111
	7	ISL1	5.54e-106	0.49	0.81	0.43	1.39e-101
	7	PKN2	6.37e-96	0.49	0.52	0.25	1.59e-91
	7	NPM1	4.38e-77	0.49	0.98	0.94	1.1e-72
	7	ZNRF3	5.49e-174	0.49	0.41	0.12	1.37e-169
	7	BCOR	1.71e-135	0.49	0.5	0.2	4.28e-131
	7	ST3GAL6	1.45e-143	0.49	0.52	0.2	3.62e-139
	7	ROBO1	2.84e-187	0.49	0.41	0.11	7.11e-183
	7	SCG3	5e-72	0.49	0.84	0.58	1.25e-67
	7	MPZL1	1.98e-101	0.49	0.62	0.31	4.95e-97
	7	ZNF703	4.15e-251	0.49	0.33	0.06	1.04e-246
	7	ARID1A	1.24e-94	0.48	0.7	0.39	3.11e-90
	7	TENM3	3.24e-94	0.48	0.51	0.23	8.1e-90
	7	DDX3Y	6.89e-285	0.48	0.43	0.09	1.72e-280
	7	PCSK7	6.03e-101	0.48	0.62	0.3	1.51e-96
	7	WAC	9.22e-105	0.48	0.73	0.4	2.31e-100
	7	MAP4	1.6e-107	0.48	0.68	0.36	3.99e-103
	7	REV3L	5.7e-85	0.48	0.53	0.26	1.43e-80
	7	MAP4K4	3.78e-96	0.48	0.88	0.55	9.45e-92
	7	PRRC2C	2.53e-74	0.48	0.93	0.7	6.33e-70
	7	TSPAN14	4.81e-158	0.48	0.42	0.13	1.2e-153
	7	RC3H1	1.63e-101	0.47	0.49	0.21	4.09e-97
	7	OPRD1	1.47e-160	0.47	0.32	0.08	3.67e-156
	7	WDR86	0	0.47	0.33	0.05	0
	7	CRABP2	2.99e-78	0.47	0.37	0.15	7.49e-74
	7	TRIM24	1.66e-77	0.47	0.62	0.35	4.15e-73
	7	LINGO2	0	0.47	0.31	0.04	0
	7	SH3BP5	2.05e-127	0.47	0.43	0.15	5.13e-123
	7	DNM3OS	8.16e-228	0.47	0.27	0.05	2.04e-223
	7	TIA1	1.41e-96	0.47	0.64	0.33	3.53e-92
	7	ST8SIA2	6.65e-214	0.47	0.42	0.11	1.66e-209
	7	CANX	1.07e-89	0.47	0.86	0.56	2.69e-85
	7	MACO1	8.26e-92	0.47	0.54	0.26	2.07e-87
	7	MAGI3	3.03e-102	0.47	0.46	0.19	7.58e-98
	7	SH3PXD2A	4.92e-97	0.47	0.45	0.2	1.23e-92
	7	CASC15	8.19e-142	0.46	0.43	0.14	2.05e-137
	7	IRS2	2.8e-80	0.46	0.55	0.28	7e-76
	7	ADAMTS1	6.01e-199	0.46	0.26	0.05	1.5e-194
	7	FTX	2.16e-70	0.46	0.6	0.32	5.41e-66
	7	FYN	3.33e-104	0.46	0.76	0.42	8.32e-100
	7	SFT2D2	7.72e-97	0.46	0.47	0.21	1.93e-92
	7	SRSF4	8.66e-87	0.46	0.72	0.42	2.17e-82
	7	FBLIM1	1.78e-162	0.46	0.28	0.06	4.45e-158
	7	SOX4	1.21e-68	0.46	0.95	0.8	3.03e-64
	7	RYBP	2.91e-83	0.46	0.58	0.3	7.28e-79
	7	NOP53	3.87e-76	0.46	0.88	0.63	9.7e-72
	7	GCH1	5e-163	0.46	0.43	0.13	1.25e-158
	7	ARHGEF12	1.13e-125	0.46	0.53	0.22	2.83e-121
	7	NUMB	5.08e-110	0.46	0.46	0.18	1.27e-105
	7	EPC1	1.11e-92	0.45	0.68	0.37	2.78e-88
	7	FNDC3A	4.26e-92	0.45	0.57	0.28	1.07e-87
	7	PLCB4	4.77e-103	0.45	0.46	0.19	1.19e-98
	7	DAAM1	4.05e-64	0.45	0.66	0.4	1.01e-59
	7	KDELR1	2.64e-64	0.45	0.73	0.5	6.61e-60
	7	CTBP2	4.62e-80	0.45	0.68	0.39	1.16e-75
	7	KANSL1	2.86e-91	0.45	0.88	0.55	7.15e-87
	7	RAB13	2.22e-122	0.45	0.52	0.21	5.55e-118
	7	ARL10	2.72e-82	0.45	0.46	0.22	6.8e-78
	7	ELOVL6	1.03e-107	0.45	0.48	0.2	2.58e-103
	7	TARBP1	3.91e-112	0.45	0.43	0.16	9.8e-108
	7	RYK	4.59e-141	0.45	0.52	0.2	1.15e-136
	7	BTG1	1.12e-59	0.45	0.86	0.63	2.79e-55
	7	PTK7	4.14e-136	0.45	0.49	0.18	1.03e-131
	7	MYO1B	1.19e-95	0.45	0.58	0.29	2.98e-91
	7	PTBP2	2.56e-126	0.45	0.5	0.19	6.41e-122
	7	ADM	1.76e-105	0.44	0.29	0.09	4.4e-101
	7	FAM107B	2.09e-110	0.44	0.66	0.34	5.24e-106
	7	CUX1	3.85e-102	0.44	0.62	0.3	9.62e-98
	7	BCLAF1	9.41e-79	0.44	0.85	0.59	2.35e-74
	7	IPO9	3.46e-77	0.44	0.71	0.42	8.67e-73
	7	ALDH7A1	9.72e-104	0.44	0.65	0.31	2.43e-99
	7	PPM1L	8.96e-163	0.44	0.37	0.1	2.24e-158
	7	PTEN	6.15e-82	0.44	0.55	0.29	1.54e-77
	7	RBFOX2	4.65e-74	0.44	0.82	0.53	1.16e-69
	7	EIF4G3	8.32e-100	0.44	0.58	0.28	2.08e-95
	7	ABR	1.77e-138	0.44	0.42	0.14	4.42e-134
	7	PTK2	1.38e-107	0.44	0.55	0.25	3.44e-103
	7	KDM6B	1.56e-105	0.44	0.59	0.28	3.91e-101
	7	SCX	4.29e-180	0.44	0.4	0.11	1.07e-175
	7	CYTH1	8.14e-77	0.44	0.45	0.22	2.04e-72
	7	IVNS1ABP	5.14e-95	0.44	0.64	0.34	1.29e-90
	7	KLF6	3.29e-79	0.44	0.59	0.31	8.24e-75
	7	AKT1	1.11e-119	0.44	0.63	0.3	2.78e-115
	7	DMTF1	1.23e-94	0.44	0.48	0.21	3.09e-90
	7	CEP78	1.32e-73	0.43	0.56	0.3	3.31e-69
	7	IQGAP1	1.22e-113	0.43	0.49	0.2	3.04e-109
	7	GLS	3.85e-109	0.43	0.6	0.28	9.62e-105
	7	TNRC6B	6.29e-63	0.43	0.76	0.49	1.57e-58
	7	PTN	1.96e-45	0.43	0.35	0.18	4.92e-41
	7	RTN4	1.95e-67	0.43	0.94	0.72	4.88e-63
	7	TSPAN3	2.16e-89	0.43	0.76	0.47	5.39e-85
	7	CCDC88A	5.07e-60	0.43	0.82	0.55	1.27e-55
	7	NUCKS1	1.91e-67	0.43	0.96	0.79	4.79e-63
	7	ZNF738	1.6e-123	0.43	0.54	0.23	4e-119
	7	SECISBP2	4.65e-76	0.43	0.7	0.41	1.16e-71
	7	ITM2B	1.9e-44	0.43	0.81	0.58	4.76e-40
	7	PRRX2	6.7e-156	0.43	0.37	0.1	1.68e-151
	7	KHDRBS1	8.34e-69	0.43	0.9	0.69	2.09e-64
	7	NPIPB5	1.85e-154	0.43	0.3	0.08	4.64e-150
	7	EGR2	1.89e-196	0.43	0.34	0.08	4.73e-192
	7	PUS7	3.49e-113	0.43	0.48	0.19	8.73e-109
	7	MIA3	7.39e-84	0.43	0.58	0.3	1.85e-79
	7	DBN1	3.29e-79	0.43	0.82	0.54	8.22e-75
	7	JUN	2.73e-43	0.43	0.81	0.61	6.83e-39
	7	TAF1D	4.27e-76	0.43	0.85	0.56	1.07e-71
	7	PTCH1	6.25e-85	0.43	0.44	0.19	1.56e-80
	7	UBR5	5.27e-86	0.43	0.57	0.29	1.32e-81
	7	FLVCR1	3.14e-79	0.42	0.45	0.21	7.87e-75
	7	GATAD1	5.72e-82	0.42	0.64	0.34	1.43e-77
	7	VCL	2.91e-130	0.42	0.38	0.12	7.28e-126
	7	EPB41L3	1.34e-122	0.42	0.34	0.11	3.35e-118
	7	NAV1	3.8e-71	0.42	0.45	0.22	9.51e-67
	7	ZBTB37	3.24e-91	0.42	0.39	0.15	8.1e-87
	7	FBLN1	8.99e-79	0.42	0.74	0.44	2.25e-74
	7	CHD9	8.82e-82	0.42	0.78	0.48	2.21e-77
	7	AFF3	1.81e-170	0.42	0.4	0.11	4.52e-166
	7	FAM171A1	7.12e-135	0.42	0.45	0.16	1.78e-130
	7	MIRLET7BHG	8.03e-114	0.42	0.42	0.16	2.01e-109
	7	GPR137C	2.24e-92	0.42	0.35	0.13	5.61e-88
	7	QKI	6.26e-99	0.42	0.54	0.25	1.57e-94
	7	AMOTL1	3.9e-130	0.42	0.47	0.17	9.75e-126
	7	ARL13B	1.3e-144	0.42	0.44	0.15	3.26e-140
	7	XPO1	8.95e-75	0.42	0.8	0.49	2.24e-70
	7	NUMA1	9.6e-94	0.42	0.73	0.4	2.4e-89
	7	BMPR2	1.78e-99	0.42	0.58	0.28	4.46e-95
	7	TRAF5	7.83e-133	0.42	0.39	0.13	1.96e-128
	7	GIGYF1	2.12e-109	0.42	0.53	0.23	5.3e-105
	7	CACHD1	1.19e-210	0.42	0.29	0.06	2.98e-206
	7	DHCR24	2.93e-57	0.42	0.39	0.2	7.33e-53
	7	CD63	3.99e-56	0.42	0.93	0.77	1e-51
	7	SSBP2	9.71e-99	0.42	0.57	0.27	2.43e-94
	7	TTYH3	6.28e-114	0.42	0.57	0.25	1.57e-109
	7	CPE	4.8e-72	0.41	0.74	0.46	1.2e-67
	7	HELLS	1.5e-44	0.41	0.64	0.42	3.75e-40
	7	RCC2	5.66e-99	0.41	0.59	0.29	1.42e-94
	7	XRCC2	1.24e-36	0.41	0.4	0.24	3.1e-32
	7	ADAR	1.81e-91	0.41	0.76	0.44	4.53e-87
	7	HCG18	4.04e-74	0.41	0.61	0.33	1.01e-69
	7	LRP8	5.25e-142	0.41	0.32	0.09	1.31e-137
	7	CALD1	1.87e-79	0.41	0.82	0.51	4.68e-75
	7	CDC42BPA	1.09e-81	0.41	0.57	0.3	2.73e-77
	7	PLOD2	4.89e-236	0.41	0.3	0.06	1.22e-231
	7	GOLIM4	1.16e-104	0.41	0.59	0.28	2.91e-100
	7	MGA	1.1e-76	0.41	0.53	0.27	2.75e-72
	7	ADD3	8.55e-49	0.41	0.48	0.28	2.14e-44
	7	LRP6	5.67e-81	0.41	0.54	0.27	1.42e-76
	7	ZMYM2	1.88e-72	0.41	0.73	0.43	4.69e-68
	7	ROR2	1.44e-168	0.41	0.36	0.1	3.6e-164
	7	CLIC4	1.61e-110	0.41	0.45	0.18	4.04e-106
	7	MTAP	1.61e-147	0.41	0.47	0.16	4.03e-143
	7	TMTC4	1.01e-122	0.4	0.52	0.21	2.54e-118
	7	LENG8	1.47e-102	0.4	0.53	0.24	3.68e-98
	7	SRGAP2C	2.44e-114	0.4	0.35	0.12	6.11e-110
	7	FDFT1	3.22e-68	0.4	0.7	0.43	8.05e-64
	7	MCAM	6.01e-64	0.4	0.3	0.12	1.5e-59
	7	HNRNPA3	4.66e-72	0.4	0.93	0.71	1.17e-67
	7	ICA1	1.09e-54	0.4	0.87	0.61	2.74e-50
	7	SPTAN1	3.39e-54	0.4	0.73	0.46	8.48e-50
	7	GON4L	2.98e-81	0.4	0.61	0.32	7.45e-77
	7	TKT	5.47e-59	0.4	0.84	0.63	1.37e-54
	7	GPBP1	5.53e-82	0.4	0.8	0.49	1.38e-77
	7	ELAVL2	9.51e-128	0.4	0.62	0.27	2.38e-123
	7	CUL5	4.8e-122	0.4	0.56	0.24	1.2e-117
	7	DDHD1	8.11e-88	0.4	0.51	0.24	2.03e-83
	7	KLF10	2.44e-96	0.4	0.52	0.23	6.1e-92
	7	CASD1	7.52e-107	0.4	0.48	0.2	1.88e-102
	7	ZNF207	5.25e-78	0.4	0.84	0.54	1.31e-73
	7	PJA2	2.46e-78	0.4	0.65	0.36	6.16e-74
	7	AFDN	2.63e-90	0.4	0.56	0.28	6.58e-86
	7	MNT	1.39e-98	0.4	0.45	0.19	3.49e-94
	7	CCNB1IP1	1.54e-64	0.4	0.74	0.49	3.86e-60
	7	MTR	1.66e-91	0.4	0.53	0.24	4.15e-87
	7	SLC12A9	4.64e-125	0.4	0.32	0.09	1.16e-120
	7	EWSR1	1.43e-72	0.4	0.86	0.57	3.58e-68
	7	ASH1L	1.7e-63	0.4	0.71	0.43	4.25e-59
	7	MYEF2	4.49e-80	0.4	0.81	0.49	1.12e-75
	7	SNX5	3.25e-89	0.4	0.63	0.32	8.14e-85
	7	ACVR2B	2.98e-90	0.4	0.66	0.34	7.45e-86
	7	HNRNPA1	4.39e-64	0.4	0.97	0.93	1.1e-59
	7	THOC2	5.02e-74	0.4	0.7	0.42	1.26e-69
	7	LRRN1	1.92e-210	0.4	0.32	0.06	4.8e-206
	7	PAPSS1	1.45e-88	0.4	0.63	0.33	3.63e-84
NOR "Sympathoblast"	8	NPY	0	3.75	0.99	0.3	0
	8	MAOA	0	3.04	0.99	0.21	0
	8	PCP4	0	2.08	0.89	0.13	0
	8	ZFHX3	0	1.82	1	0.54	0
	8	MARCH11	0	1.68	0.96	0.23	0
	8	TESC	0	1.53	0.87	0.17	0
	8	FRZB	0	1.5	0.8	0.14	0
	8	DCX	0	1.42	0.9	0.34	0
	8	ISL1	0	1.42	0.97	0.43	0
	8	TMSB4X	0	1.39	1	0.91	0
	8	SNCA	0	1.36	0.8	0.19	0
	8	ACTN2	0	1.33	0.8	0.15	0
	8	BEX1	0	1.31	1	0.8	0
	8	TERF2IP	0	1.31	0.99	0.62	0
	8	PSD3	2.71e-235	1.29	0.7	0.27	6.79e-231
	8	TCEAL2	0	1.29	0.81	0.21	0
	8	FABP6	0	1.27	0.8	0.22	0
	8	TFAP2B	0	1.26	0.87	0.32	0
	8	SLITRK6	0	1.25	0.47	0.04	0
	8	TWIST1	0	1.24	0.94	0.39	0
	8	CHGB	1.19e-156	1.24	0.93	0.63	2.97e-152
	8	CALM1	0	1.18	1	0.85	0
	8	MAP1LC3B	4.67e-289	1.17	0.94	0.47	1.17e-284
	8	ENPP2	0	1.17	0.64	0.05	0
	8	CD44	0	1.16	0.65	0.09	0
	8	ATRX	4.63e-249	1.16	0.97	0.6	1.16e-244
	8	BEX2	5.67e-276	1.15	0.98	0.59	1.42e-271
	8	GABARAPL2	1.47e-304	1.14	0.99	0.68	3.69e-300
	8	BEX4	5.14e-282	1.14	0.96	0.54	1.29e-277
	8	HSBP1	0	1.14	0.99	0.73	0
	8	COX4I1	0	1.13	1	0.84	0
	8	TCEAL7	1.73e-270	1.13	0.94	0.49	4.32e-266
	8	MPP6	0	1.08	0.79	0.26	0
	8	STMN2	7.53e-188	1.07	0.99	0.86	1.88e-183
	8	TMEM35A	0	1.07	0.68	0.16	0
	8	GAP43	3.48e-198	1.06	0.96	0.56	8.71e-194
	8	RTN1	3.8e-232	1.05	0.98	0.67	9.52e-228
	8	DYNC1LI2	2.5e-247	1.04	0.92	0.49	6.27e-243
	8	RND3	0	1.03	0.75	0.22	0
	8	SPOCK1	0	1.03	0.87	0.31	0
	8	PAG1	0	1.03	0.62	0.11	0
	8	CSGALNACT1	0	1.01	0.68	0.13	0
	8	CHRM2	0	1	0.62	0.1	0
	8	ATP6V0D1	1.66e-279	1	0.87	0.38	4.15e-275
	8	AC010478.1	0	0.98	0.69	0.13	0
	8	GLG1	4.84e-260	0.98	0.86	0.37	1.21e-255
	8	PCSK1N	4.99e-229	0.98	0.98	0.68	1.25e-224
	8	FAM96B	2.68e-251	0.96	0.98	0.63	6.71e-247
	8	PHOX2B	2.85e-193	0.96	0.99	0.7	7.13e-189
	8	C11orf96	6.77e-227	0.96	0.72	0.26	1.69e-222
	8	CCNI	2.38e-240	0.96	1	0.85	5.95e-236
	8	SCG5	3.22e-218	0.95	0.83	0.37	8.06e-214
	8	MAGED1	9.85e-227	0.95	0.81	0.37	2.46e-222
	8	MAGED2	9.89e-188	0.94	0.96	0.56	2.47e-183
	8	TCEAL4	2.02e-205	0.94	0.92	0.54	5.04e-201
	8	EGLN3	0	0.93	0.6	0.14	0
	8	ZNRF1	3.59e-258	0.93	0.84	0.35	8.99e-254
	8	PARVA	2.3e-260	0.93	0.63	0.18	5.76e-256
	8	PRPH	1.17e-138	0.93	0.86	0.49	2.93e-134
	8	TMSB15A	2.14e-163	0.92	0.89	0.52	5.36e-159
	8	IGFBP2	5.72e-116	0.92	0.93	0.66	1.43e-111
	8	SDHA	2.62e-251	0.92	0.83	0.35	6.55e-247
	8	CFDP1	1.09e-226	0.92	0.96	0.56	2.72e-222
	8	GINS2	2.15e-68	0.91	0.6	0.37	5.37e-64
	8	SERPINF1	0	0.91	0.82	0.24	0
	8	BEX3	4.64e-207	0.91	0.99	0.76	1.16e-202
	8	RBMS3	5.18e-261	0.91	0.87	0.33	1.3e-256
	8	RBFOX1	0	0.88	0.63	0.15	0
	8	CDH8	0	0.88	0.44	0.04	0
	8	BASP1	4.94e-193	0.88	1	0.78	1.24e-188
	8	LNPK	8.95e-234	0.87	0.75	0.3	2.24e-229
	8	SYNPO2	0	0.86	0.73	0.2	0
	8	MAGEH1	2.26e-307	0.86	0.7	0.22	5.65e-303
	8	PSMD7	2.71e-189	0.86	0.95	0.56	6.77e-185
	8	SOX4	1.4e-132	0.86	0.99	0.8	3.52e-128
	8	MPPED2	0	0.86	0.62	0.16	0
	8	ZFP90	9e-292	0.85	0.74	0.24	2.25e-287
	8	GCSH	5.09e-187	0.84	0.9	0.52	1.27e-182
	8	UBC	1.54e-216	0.84	1	0.89	3.85e-212
	8	FTX	8.31e-204	0.82	0.78	0.32	2.08e-199
	8	TCF25	3.07e-181	0.81	0.94	0.56	7.69e-177
	8	MARCKS	1.37e-184	0.81	1	0.79	3.42e-180
	8	NDUFA1	7.31e-168	0.81	0.97	0.64	1.83e-163
	8	PLAGL1	0	0.8	0.44	0.06	0
	8	COX7B	2.27e-164	0.8	0.98	0.73	5.68e-160
	8	BEX5	1.36e-305	0.79	0.48	0.11	3.39e-301
	8	PPP2R2B	0	0.79	0.52	0.09	0
	8	NAE1	1.53e-185	0.79	0.85	0.44	3.82e-181
	8	2006-09-01	5.32e-149	0.79	0.9	0.55	1.33e-144
	8	IRS2	2e-187	0.79	0.69	0.28	5e-183
	8	ANKRD11	1.47e-163	0.78	0.95	0.61	3.67e-159
	8	LIMCH1	4.12e-230	0.78	0.62	0.2	1.03e-225
	8	SHISA9	0	0.77	0.44	0.03	0
	8	FOXN3	2.39e-174	0.77	0.82	0.4	5.98e-170
	8	IGBP1	5.75e-172	0.77	0.79	0.38	1.44e-167
	8	KCNIP4	0	0.77	0.44	0.03	0
	8	EIF1AY	0	0.76	0.65	0.14	0
	8	MPHOSPH6	2.56e-226	0.76	0.7	0.26	6.4e-222
	8	TMSB10	6.48e-209	0.76	1	0.98	1.62e-204
	8	SPP1	0	0.76	0.27	0.01	0
	8	SLC7A14	0	0.75	0.59	0.14	0
	8	KHDRBS3	2.38e-175	0.75	0.71	0.3	5.94e-171
	8	VCAN	3.02e-168	0.75	0.5	0.15	7.56e-164
	8	SERTAD4-AS1	1.27e-219	0.75	0.58	0.18	3.17e-215
	8	EML5	1.36e-188	0.74	0.72	0.29	3.42e-184
	8	ARMCX1	1.59e-219	0.74	0.61	0.2	3.99e-215
	8	CD99	0	0.74	0.61	0.13	0
	8	LY6H	0	0.74	0.43	0.03	0
	8	ERC1	4.74e-204	0.73	0.69	0.26	1.19e-199
	8	LINC00632	4.36e-242	0.73	0.74	0.25	1.09e-237
	8	TCEAL5	5.53e-208	0.73	0.66	0.25	1.38e-203
	8	GATA3	5.91e-152	0.73	0.96	0.53	1.48e-147
	8	EVL	1.98e-157	0.72	0.91	0.54	4.96e-153
	8	TCEAL8	5.78e-174	0.72	0.82	0.41	1.45e-169
	8	FHL1	1.24e-162	0.71	0.78	0.39	3.11e-158
	8	GNAO1	4.72e-181	0.71	0.73	0.31	1.18e-176
	8	CNTNAP4	0	0.7	0.47	0.06	0
	8	SLC25A5	6.69e-119	0.7	0.94	0.65	1.68e-114
	8	PDCD6	1.34e-157	0.7	0.91	0.52	3.35e-153
	8	AP1S2	1.33e-164	0.7	0.84	0.43	3.33e-160
	8	ARMCX3	1.08e-158	0.7	0.76	0.36	2.69e-154
	8	SIX3	9.46e-120	0.69	0.57	0.24	2.37e-115
	8	CMC2	4.65e-133	0.69	0.72	0.36	1.16e-128
	8	TTC3	1.01e-148	0.69	0.99	0.78	2.53e-144
	8	MORF4L2	1.25e-145	0.68	0.92	0.6	3.12e-141
	8	VSTM2A	1.71e-185	0.68	0.64	0.23	4.28e-181
	8	LGALS3	1.11e-192	0.68	0.47	0.13	2.77e-188
	8	AC073365.1	0	0.68	0.46	0.05	0
	8	SMS	4.36e-135	0.68	0.95	0.64	1.09e-130
	8	NUTF2	3.08e-153	0.67	0.87	0.49	7.7e-149
	8	RBM3	9.84e-111	0.66	0.96	0.72	2.46e-106
	8	EBF1	4.07e-163	0.66	0.41	0.12	1.02e-158
	8	KIF21A	3.91e-110	0.66	0.94	0.64	9.79e-106
	8	PIK3R1	2.77e-129	0.66	0.69	0.32	6.92e-125
	8	SELENOW	9.69e-147	0.66	0.9	0.5	2.43e-142
	8	MCTS1	2.86e-155	0.66	0.82	0.42	7.16e-151
	8	NDUFC2	5.74e-145	0.65	0.98	0.72	1.44e-140
	8	TMOD1	4.46e-130	0.65	0.82	0.42	1.12e-125
	8	CCND1	6.81e-93	0.65	0.98	0.79	1.7e-88
	8	TRAPPC2L	1.67e-141	0.65	0.82	0.45	4.17e-137
	8	APRT	8.56e-136	0.65	0.88	0.52	2.14e-131
	8	TSPAN2	0	0.65	0.41	0.05	0
	8	EIF1AX	1.82e-131	0.65	0.95	0.66	4.56e-127
	8	ATP11C	4.22e-202	0.65	0.6	0.2	1.05e-197
	8	DECR1	1.74e-249	0.64	0.6	0.17	4.36e-245
	8	SAT2	1.05e-209	0.64	0.67	0.24	2.63e-205
	8	SH3BP5	1.37e-220	0.64	0.53	0.15	3.44e-216
	8	PRDX4	9.22e-101	0.63	0.88	0.59	2.31e-96
	8	USP10	3.17e-176	0.63	0.69	0.28	7.93e-172
	8	ASAH1	9.39e-119	0.63	0.73	0.38	2.35e-114
	8	NFAT5	4.69e-212	0.63	0.62	0.21	1.17e-207
	8	IST1	1.88e-190	0.63	0.72	0.29	4.7e-186
	8	PAK3	6.25e-207	0.63	0.58	0.19	1.56e-202
	8	SERTAD4	1.04e-160	0.63	0.6	0.23	2.6e-156
	8	TCEAL9	4.21e-138	0.62	0.79	0.41	1.05e-133
	8	HSD17B12	8.76e-222	0.62	0.71	0.24	2.19e-217
	8	HIST3H2A	1.46e-94	0.61	0.73	0.4	3.66e-90
	8	SPG7	3.94e-163	0.61	0.83	0.41	9.85e-159
	8	CHL1	0	0.61	0.36	0.03	0
	8	FUNDC2	9.29e-124	0.61	0.8	0.45	2.32e-119
	8	EMC8	9.08e-159	0.61	0.69	0.31	2.27e-154
	8	ALCAM	1.58e-162	0.61	0.56	0.2	3.94e-158
	8	RNF19A	7.69e-173	0.61	0.6	0.22	1.93e-168
	8	GSTP1	2.69e-111	0.6	0.99	0.7	6.73e-107
	8	RORA	2.91e-289	0.6	0.42	0.08	7.29e-285
	8	JPH3	5.28e-241	0.6	0.48	0.12	1.32e-236
	8	ZBTB38	9.52e-198	0.6	0.5	0.15	2.38e-193
	8	TMEM170A	2.34e-193	0.6	0.64	0.23	5.85e-189
	8	HPF1	1.06e-107	0.6	0.82	0.48	2.64e-103
	8	VBP1	2.26e-123	0.6	0.88	0.54	5.66e-119
	8	FRRS1L	2.12e-218	0.6	0.57	0.17	5.31e-214
	8	MZT2B	5.04e-130	0.6	0.99	0.82	1.26e-125
	8	PCOLCE	3.68e-138	0.6	0.88	0.47	9.21e-134
	8	DBNDD1	1.8e-161	0.6	0.63	0.25	4.49e-157
	8	DPYSL2	1.54e-125	0.59	0.94	0.61	3.85e-121
	8	GSTT2B	7.32e-208	0.59	0.53	0.16	1.83e-203
	8	ZNF821	1.03e-193	0.59	0.63	0.22	2.57e-189
	8	BMP4	0	0.59	0.3	0.02	0
	8	RBFOX2	2.34e-107	0.58	0.87	0.53	5.87e-103
	8	HSD17B11	8.31e-132	0.58	0.79	0.41	2.08e-127
	8	PRKCB	0	0.58	0.35	0.03	0
	8	PGRMC1	3.81e-127	0.58	0.84	0.48	9.53e-123
	8	FES	2.78e-263	0.58	0.53	0.13	6.95e-259
	8	MVD	1.37e-164	0.58	0.51	0.17	3.44e-160
	8	RAB9B	0	0.58	0.42	0.07	0
	8	KCTD16	1.07e-121	0.58	0.45	0.16	2.68e-117
	8	IFI16	0	0.58	0.3	0.02	0
	8	TSPAN7	4.44e-142	0.58	0.75	0.36	1.11e-137
	8	DDC	3.77e-134	0.57	0.7	0.31	9.43e-130
	8	MBTPS1	4.39e-160	0.57	0.69	0.3	1.1e-155
	8	MYL12B	5.27e-116	0.57	0.96	0.63	1.32e-111
	8	CCDC50	2.55e-142	0.57	0.72	0.34	6.38e-138
	8	DTD1	8.13e-119	0.57	0.87	0.5	2.03e-114
	8	MAPT	3.15e-99	0.57	0.85	0.51	7.88e-95
	8	FYTTD1	1.82e-144	0.57	0.7	0.32	4.57e-140
	8	ARL17A	5.18e-189	0.57	0.59	0.2	1.3e-184
	8	NSG2	2.43e-136	0.56	0.66	0.28	6.08e-132
	8	PMP22	1.44e-120	0.56	0.47	0.17	3.61e-116
	8	DCTN3	7.24e-106	0.56	0.92	0.56	1.81e-101
	8	SUCLG1	7.96e-134	0.56	0.83	0.46	1.99e-129
	8	CMIP	3.8e-163	0.56	0.59	0.22	9.51e-159
	8	PLD5	1.69e-206	0.56	0.43	0.1	4.22e-202
	8	PIN4	1.65e-117	0.56	0.85	0.49	4.13e-113
	8	TSC22D3	6.75e-171	0.55	0.6	0.22	1.69e-166
	8	STMN4	9.13e-88	0.55	0.89	0.55	2.28e-83
	8	MSN	4.52e-136	0.55	0.38	0.11	1.13e-131
	8	TCEAL3	1.39e-118	0.55	0.66	0.32	3.49e-114
	8	PGK1	7.21e-75	0.55	0.93	0.67	1.8e-70
	8	TAGLN3	3.53e-118	0.55	0.84	0.48	8.83e-114
	8	PBX1	7.53e-128	0.55	0.69	0.32	1.88e-123
	8	RYR2	8.63e-270	0.54	0.39	0.07	2.16e-265
	8	LHFPL2	3.4e-251	0.54	0.37	0.07	8.5e-247
	8	POU2F2	3.83e-105	0.54	0.78	0.43	9.58e-101
	8	MAGEA11	4.35e-202	0.54	0.39	0.09	1.09e-197
	8	OGT	3.94e-173	0.54	0.56	0.2	9.85e-169
[truncated: 872 more rows]
