# Supplementary material for: Reversible transitions between noradrenergic and mesenchymal tumor identities define cell plasticity in neuroblastoma
Source: Nat Commun. 2023 May 4;14:2575. doi: 10.1038/s41467-023-38239-5 (PMC10160107; doi:10.1038/s41467-023-38239-5)
Supplement: Supplementary file 5 — Source data [file 41467_2023_38239_MOESM5_ESM.xlsx]

## Sheet: Figure 1d
Figure 1d
		Tumor_cell_identity_score	CD44_expression
	CL_CHP-212	0.179605	5.07798
	CL_SJNB12	-0.865112	7.50017
	CL_SKNAS	-1.0727	4.98253
	CL_Gimen	1.28573	7.14764
	CL_hNCC_R1095T	2.21182	8.31122
	CL_hNCC_R1107T	1.98676	7.69925
	CL_SHEP	2.03258	8.37744
	CL_CLB-BER-LUD	-2.44919	7.03019
	CL_CLB-CAR	-3.03255	2.77566
	CL_CLB-GA	-3.76964	3.8223
	CL_CLB-MA	-2.83516	2.82732
	CL_CLB-PE	-2.64902	1.29783
	CL_IMR32	-2.55256	2.70717
	CL_LAN-1	-2.27388	1.5006
	CL_N206	-3.03514	3.13786
	CL_NB69	-1.9432	3.55787
	CL_NB-EBc1	-2.99088	2.15323
	CL_SHSY5Y	-3.27377	3.6772
	CL_SJNB1	-3.04219	1.92696
	CL_SJNB6	-2.74218	1.41477
	CL_SJNB8	-2.12504	1.78552
	CL_SKNBE.2.C	-2.84443	1.70182
	CL_SKNDZ	-2.59805	1.9217
	CL_SKNFI	-3.37832	6.40177
	CL_TR-14	-2.0484	1.61282
	SKNSH_tri_bulk	-0.868497	6.75739

## Sheet: Figure 1e
Figure 1e
		GIMEN	SHEP	hNCC_rep1	hNCC_rep2	SK-N-SH CD44pos batch1	SK-N-SH CD44pos batch2	SH-SY5Y	SK-N-SH CD44neg batch2	SK-N-SH CD44neg batch1
	MEOX1	1	1	1.46228	1	1	1	1	1.01591	1
	SIX1	1.16126	3.27946	3.83231	4.04925	5.49775	5.81668	1.36948	1.27181	1.0651
	NOTCH2	1	4.99477	5.17442	5.34532	5.56756	4.3246	3.36313	3.84349	3.29577
	CREG1	3.01894	5.79542	4.4316	4.33173	5.2561	4.57348	3.84528	3.43792	3.33571
	PRRX1	3.77933	6.1428	2.30677	1.30643	6.62264	8.14827	1.04898	1.89871	1.02258
	ZNF217	3.83081	4.61882	3.62648	3.84497	3.85059	4.17954	3.14924	3.02586	2.2591
	MEF2D	3.88325	5.60705	4.49868	4.96631	4.21893	4.49218	3.66008	2.83463	3.00705
	SOX9	4.90004	4.35968	4.63655	4.3226	3.50276	3.90643	2.32778	3.02431	1.69784
	WWTR1	5.05565	4.78844	6.31923	6.50059	4.52533	4.88968	1.89315	2.462	1.72484
	DCAF6	4.51456	4.02378	5.22779	5.03722	4.39719	4.69321	3.32857	2.98828	3.07597
	SMAD3	4.10042	4.82365	4.40685	4.51247	4.10133	3.81575	3.47579	3.2559	2.8274
	MAML2	2.7361	3.42877	3.38248	3.4508	3.90614	3.42641	1.48947	1.78101	1.07595
	FLI1	1.48998	3.20191	3.6732	3.50651	3.03453	2.45975	1.10356	1.06628	1.00675
	SIX4	3.44263	3.06798	2.86092	2.60272	3.17379	3.40317	1.0954	1.03517	1.54399
	IFI16	5.72388	6.29122	4.51832	3.7717	5.92929	5.5779	1.20047	1.27405	1.05622
	ELK4	3.62468	4.46026	3.32857	3.08393	3.81426	4.00579	2.0949	2.61932	2.50077
	FOSL1	6.22473	5.64356	5.3426	5.32002	4.98135	5.57531	2.23626	2.48049	1.04447
	FOSL2	5.75602	4.93758	4.6731	4.94761	5.1484	4.40414	2.72183	2.60042	1.39023
	RUNX1	3.98449	4.30465	4.38591	4.70508	3.301	3.62848	1.26432	1.351	1.1499
	GLIS3	3.60621	2.94305	3.76753	4.22889	3.58634	3.63692	1.36204	1.28461	1.04804
	BHLHE41	4.41653	3.98711	2.69978	2.43303	3.32919	2.96588	1.1707	1.32623	1.11134
	NR3C1	4.36728	4.66386	3.88034	3.62588	3.63403	3.83819	1.73479	2.42454	1.95816
	ZFP36L1	5.33297	3.08483	6.11339	5.76303	5.98998	4.64338	1.67067	1.71591	2.7273
	RUNX2	3.22169	3.23131	3.49987	2.80218	4.14298	3.14405	1.05781	1.04225	1.00782
	MAFF	3.69074	3.87406	3.49057	3.63965	1.99637	2.54719	2.40479	2.03927	1.73983
	TBX18	5.0506	3.78674	3.70572	3.00705	1.11677	3.17922	1	1.03149	1.01877
	IRF1	3.51059	4.87142	3.00139	2.65727	3.13601	2.80475	2.41549	2.38093	1.75852
	IRF2	3.93773	4.24376	3.21481	3.08362	3.48507	3.68347	3.49586	3.25947	2.94431
	IRF3	4.95775	5.33669	4.65286	4.60884	5.18315	4.99855	4.48401	4.66905	4.96797
	CBFB	5.16692	5.04118	5.46348	5.48618	5.01207	6.30948	4.88115	5.73507	4.83266
	AEBP1	1	1	4.44575	4.22825	6.04202	5.55412	4.25668	4.91866	4.57977
	EGR3	1.64673	1.09772	1.10776	1	1.26645	1.10216	1.13863	1.27538	2.47296
	ID1	7.88365	5.38384	3.92045	3.52528	6.32934	7.58368	4.93349	7.57558	6.44557
	MEOX2	1	1	1	1	1	1	1	1	1
	PBX3	4.29503	3.65246	3.56181	4.07352	6.55678	5.63131	4.74986	4.6142	4.50139
	KLF13	1.07159	1.06135	1.64099	1.54272	1.13899	1.64824	2.3127	2.30582	1.5575
	HEY1	1.72061	1.18865	2.00834	2.41905	1.60665	4.06597	3.90138	3.92226	3.2441
	ASCL1	1.27824	1.08081	1	1	1.30967	1.04735	4.39246	2.35781	3.95897
	DACH1	1.46947	1.45823	1.07715	1.11868	1.40959	1.46915	2.61279	2.74957	3.5387
	SOX11	3.74788	2.18155	2.3366	2.79647	3.56363	3.46584	5.09981	4.63619	4.67086
	EYA1	3.08303	1.64673	1	1	1.88453	2.23723	4.09036	2.75282	4.02257
	SIX3	1	2.90207	1	1	1.83343	1.7744	6.27799	5.69795	5.05832
	ZNF536	1.07276	1.04082	1	1	1.41616	1.41036	4.57733	4.14854	3.78112
	SATB1	3.33987	3.05339	2.88406	3.2976	4.07199	3.07223	5.00904	5.01384	5.21025
	GATA2	3.62676	2.78689	1.58568	1.60625	3.93597	3.63052	8.08962	7.82771	8.07613
	TFAP2B	1	1	1.05967	1.08954	3.18652	2.97827	6.74291	5.81747	7.17745
	PHOX2B	1.17664	1	1.1276	1.10574	3.2408	2.0636	7.3236	6.10304	6.86813
	HAND1	1.16576	1	1	1.25861	2.25212	2.02067	6.4359	6.39798	6.29862
	ISL1	2.68727	1.75757	1	1	4.18258	4.25201	6.17382	6.33667	6.97074
	PHOX2A	1.50823	1	1.47058	1.54848	5.49902	6.47733	8.31775	7.79081	8.71511
	HAND2	6.19834	6.5156	1.3889	1.35675	6.13078	6.14495	8.3686	8.24349	8.65238
	GATA3	4.60174	2.44706	2.16371	1.51372	3.67528	4.48224	6.93948	6.29252	5.80725
	KLF7	3.32031	2.3252	3.90583	4.29344	3.10752	2.88047	4.363	3.49012	4.13498

## Sheet: Figure 1f
Figure 1f
		Doxorubicin (nM)	SK-N-SH CD44pos						SK-N-SH CD44neg
		0	94.1842	99.9855	100.305	102.516	102.232	100.777	92.9184	101.66	95.5615	103.316	105.802	100.741
		50	70.4876	70.4923	74.1014	75.476	71.8974	74.4609	63.4622	63.9457	62.7963	65.3989	69.5965	71.0016
		100	67.191	69.966	68.857	69.0637	68.3988	70.6733	33.9781	43.158	40.6035	43.7479	43.6871	47.7935
		250	61.8502	60.3652	58.032	60.8305	56.9511	63.2342	23.4462	25.7374	29.1324	29.302	29.3476	28.9223
		Etoposide (µm)	SK-N-SH CD44pos						SK-N-SH CD44neg
		0	94.1842	99.9855	100.305	102.516	102.232	100.777	92.9184	101.66	95.5615	103.316	105.802	100.741
		0.5	66.761	67.2474	65.2314	68.0933	64.7145	68.9721	57.1785	62.5887	65.4394	64.4343	58.738	56.0494
		1	64.7239	63.4503	67.2991	69.2047	63.5443	66.9561	51.5582	56.1608	59.8241	56.619	57.0038	48.0011
		2.5	59.5452	61.0772	60.8187	67.7832	59.6345	61.7374	23.9627	26.2134	27.1577	27.6893	26.026	22.8614

## Sheet: Figure 2b
Figure 2b
		CL_IC-pPDXC-63 CD44pos b	CL_IC-pPDXC-63 CD44pos a	CL_GIMEN	CL_SHEP	CL_IC-pPDXC-63 adh	CL_hNCC_rep1	CL_hNCC_rep2	CL_SH-SY5Y	CL_IC-pPDXC-63 CD44neg b	CL_IC-pPDXC-63 flo	Patient_tumor IC-63	PDX_IC-pPDX-63	scPDX_IC-pPDX-63	CL_IC-pPDXC-63	CL_IC-pPDXC-63 CD44neg a
	FLI1	1.54598	2.33369	1.48998	3.20191	2.24128	3.6732	3.50651	1.10356	1.20938	1.03815	1.53374	1.19875	1.17304	1.48016	1.09492
	IRF3	5.19489	5.10302	4.95775	5.33669	5.34096	4.65286	4.60884	4.48401	4.4002	4.02163	3.42205	4.16123	4.4267	4.73851	4.74045
	NR3C1	2.8108	3.92908	4.36728	4.66386	4.98198	3.88034	3.62588	1.73479	1.81481	1.83719	1.869	1.94459	1.58432	2.28099	1.45541
	IRF2	3.77257	3.50622	3.93773	4.24376	4.22383	3.21481	3.08362	3.49586	3.1762	3.08063	2.9952	3.35404	2.86601	3.04516	3.09034
	PRRX1	3.03532	2.6001	3.77933	6.1428	1.70707	2.30677	1.30643	1.04898	1.07378	1	1.38757	1.41504	1.93168	1.29076	1.18154
	GATA3	5.76448	5.41239	4.60174	2.44706	4.97104	2.16371	1.51372	6.93948	7.07976	6.66157	7.06497	7.07976	6.97532	6.2695	6.66993
	KLF7	4.02914	3.79347	3.32031	2.3252	3.13203	3.90583	4.29344	4.363	4.65433	4.99297	5.43889	5.41403	5.43029	4.24475	4.53604
	GLIS3	2.00663	3.88034	3.60621	2.94305	3.37953	3.76753	4.22889	1.36204	1.09019	1.04617	1.28471	1.08666	1.21173	1.74975	1.22655
	RUNX1	3.0473	4.83811	3.98449	4.30465	4.91157	4.38591	4.70508	1.26432	1.62565	2.22587	1.35723	2.13374	2.38774	3.61909	3.15408
	RUNX2	2.54134	4.56607	3.22169	3.23131	4.95137	3.49987	2.80218	1.05781	1.04076	1.04002	1.01675	1.1762	1.10742	2.34312	1.22858
	TBX18	2.09956	2.65171	5.0506	3.78674	4.45029	3.70572	3.00705	1	1.13372	1.34649	1.11341	1.07531	1.07305	1.69368	1.10709
	FOSL2	4.18763	5.14096	5.75602	4.93758	5.38054	4.6731	4.94761	2.72183	4.08545	2.73314	2.07965	2.67856	3.77434	3.5577	2.80668
	IRF1	2.87041	3.4599	3.51059	4.87142	4.49044	3.00139	2.65727	2.41549	1.71794	1.69436	1.32673	1.19818	1.89285	2.34771	1.80772
	MEF2D	4.39788	4.72494	3.88325	5.60705	4.56151	4.49868	4.96631	3.66008	3.96233	3.61445	3.08334	3.69104	3.79612	3.67879	3.70397
	HAND2	8.17193	7.09467	6.19834	6.5156	6.24481	1.3889	1.35675	8.3686	8.39425	8.24349	7.36257	7.88365	8.21055	7.66996	7.5796
	FOSL1	4.34372	5.06802	6.22473	5.64356	5.84344	5.3426	5.32002	2.23626	1.1912	1.21157	1.04196	1	1.03235	2.67257	1.13342
	HAND1	4.08057	4.95644	1.16576	1	2.83618	1	1.25861	6.4359	5.70674	5.656	6.44709	6.48596	7.05284	6.44709	6.16305
	BHLHE41	1.52378	2.6589	4.41653	3.98711	2.53386	2.69978	2.43303	1.1707	1.15639	1.0932	1.41165	1.90886	1.4476	1.6534	1.26091
	MAFF	4.47596	4.76843	3.69074	3.87406	4.27618	3.49057	3.63965	2.40479	3.27642	2.78814	3.62878	3.45595	4.47578	3.17922	3.38009
	PHOX2A	7.46317	6.35996	1.50823	1	3.35281	1.47058	1.54848	8.31775	8.47745	7.82214	7.67494	7.29849	8.27664	8.28487	8.09701
	ISL1	5.06895	4.56775	2.68727	1.75757	3.86392	1	1	6.17382	5.90741	6.13725	7.70219	6.68359	6.56164	6.49769	6.63599
	PHOX2B	6.61293	5.77755	1.17664	1	3.10998	1.1276	1.10574	7.3236	7.00719	6.44557	7.3725	7.65633	7.3793	6.98468	7.10521
	EYA1	3.40404	2.74127	3.08303	1.64673	3.25405	1	1	4.09036	4.69427	4.94761	4.57696	4.97838	4.80936	3.82315	4.92938
	IFI16	6.82372	6.27316	5.72388	6.29122	6.66824	4.51832	3.7717	1.20047	4.45648	4.11129	3.06644	2.42293	1.27549	5.23315	3.64376
	MEOX1	1.0621	1	1	1	1.04356	1.46228	1	1	1	1	1.0801	1	1.02801	1	1
	DCAF6	4.13525	4.75491	4.51456	4.02378	5.11175	5.22779	5.03722	3.32857	3.53739	3.57762		3.80172	3.31136	3.57471	3.38976
	WWTR1	4.3543	5.01826	5.05565	4.78844	4.75414	6.31923	6.50059	1.89315	1.48166	1.14422	1.74925	1.19902	1.35846	2.80571	1.59738
	NOTCH2	4.30602	4.8767	1	4.99477	5.63405	5.17442	5.34532	3.36313	1.71913	1.96408	1.49097	1.64226	1.62277	2.97297	1.89285
	SATB1	4.18199	3.84528	3.33987	3.05339	4.32164	2.88406	3.2976	5.00904	5.25362	4.93191	5.93461	5.41634	5.2466	4.60528	4.77434
	ELK4	3.1625	3.47634	3.62468	4.46026	3.99403	3.32857	3.08393	2.0949	2.60237	2.79615	2.43399	2.42744	3.13785	2.98955	3.1354
	MEOX2	1.01274	1	1	1	1.02012	1	1	1	1	1	1.03125	1.03336	1	1	1
	MAML2	2.68695	3.60004	2.7361	3.42877	3.98504	3.38248	3.4508	1.48947	1.17335	1.13038	2.36229	2.00193	1.34586	1.92825	1.26329
	CREG1	4.86739	5.54643	3.01894	5.79542	6.10003	4.4316	4.33173	3.84528	4.15628	3.82904	4.22671	3.69015	4.09978	4.34703	4.66051
	PBX3	4.44169	3.95299	4.29503	3.65246	4.19265	3.56181	4.07352	4.74986	5.11175	4.88359	5.06664	5.0178	5.78433	4.75607	5.31372
	SOX11	4.57869	4.08389	3.74788	2.18155	2.95968	2.3366	2.79647	5.09981	4.69141	4.57522	6.32934	6.11541	6.00388	5.21419	5.28555
	ZFP36L1	6.03719	6.46872	5.33297	3.08483	7.22016	6.11339	5.76303	1.67067	2.38029	1.8305	3.20906	3.21604	4.1257	4.32195	2.45845
	GATA2	4.94267	4.35703	3.62676	2.78689	3.61061	1.58568	1.60625	8.08962	6.80198	6.72317	6.91503	5.89769	6.44136	6.95965	6.49922
	ZNF217	3.63813	3.9877	3.83081	4.61882	4.01615	3.62648	3.84497	3.14924	3.36371	3.11979	3.2752	3.05689	3.10538	3.03922	2.89988
	TFAP2B	3.88504	2.8397	1	1	1.55338	1.05967	1.08954	6.74291	6.10809	5.84426	6.48882	5.46462	5.19635	4.82523	5.71864
	DACH1	3.59977	1.9767	1.46947	1.45823	1.53711	1.07715	1.11868	2.61279	3.90287	4.12018	1.93804	3.08912	2.53516	2.97859	2.94271
	SMAD3	4.2621	4.61882	4.10042	4.82365	4.54418	4.40685	4.51247	3.47579	2.63019	2.79842	3.07349	3.11214	3.3334	3.28959	3.28304
	AEBP1	4.66203	5.42169	1	1	4.93798	4.44575	4.22825	4.25668	3.91335	3.90527	3.55273	2.83373	3.4608	4.41182	4.4177
	SIX1	1.32909	1.28653	1.16126	3.27946	1.07432	3.83231	4.04925	1.36948	1	1.02177	1.02165	1.07541	1.04631	1	1.03523
	SIX4	1.84328	2.09336	3.44263	3.06798	2.37008	2.86092	2.60272	1.0954	1.17274	1.21835	1.19917	1.45321	1.51823	1.49295	1.22697
	KLF13	1.92525	1.79843	1.07159	1.06135	1.8494	1.64099	1.54272	2.3127	2.35904	2.28294	1.83584	2.2249	2.16432	2.2262	2.2249
	HEY1	5.0064	4.11931	1.72061	1.18865	2.22145	2.00834	2.41905	3.90138	2.55329	3.05752	2.8755	3.13291	3.13385	3.15981	2.55625
	CBFB	5.65876	5.31262	5.16692	5.04118	5.25865	5.46348	5.48618	4.88115	5.37512	5.34967	4.81443	4.95732	5.42169	5.47646	5.31004
	ID1	7.93827	6.78632	7.88365	5.38384	5.27591	3.92045	3.52528	4.93349	4.91658	3.8373	3.91488	2.16715	6.34705	6.29497	5.84745
	EGR3	2.52763	1.46755	1.64673	1.09772	1.6798	1.10776	1	1.13863	1.15577	1.24999	2.41581	1.40678	5.62376	1.35772	2.94807
	ZNF536	1.82415	2.36427	1.07276	1.04082	1.22327	1	1	4.57733	4.21016	3.87163	4.50689	4.02588	4.29441	4.38821	4.72532
	SOX9	4.37455	4.79274	4.90004	4.35968	3.7387	4.63655	4.3226	2.32778	2.81427	2.35875	1.54808	2.99858	3.82286	2.96	2.60631
	ASCL1	5.01467	3.26717	1.27824	1.08081	1.77692	1	1	4.39246	4.80041	4.50929	2.776	2.63149	2.76791	5.22089	4.18826
	SIX3	2.33104	3.21481	1	2.90207	2.68211	1	1	6.27799	4.00311	3.53984	5.08973	5.38502	5.00992	3.53492	4.36958

## Sheet: Figure 2f
Figure 2f
		Doxorubicin (nM)	IC-pPDXC-63_CD44pos						IC-pPDXC-63_CD44neg
		0	97.977	100.939	99.0705	99.1358	101.068	101.81	100.096	102.656	97.3799	97.2656	102.323	100.28
		50	68.4815	95.9224	86.48	86.7006	90.7504	91.1341	34.0378	31.2197	31.9404	32.2361	36.7316	39.4527
		100	65.0552	87.9821	80.3488	73.9816	83.6273	86.6181	19.6343	19.2018	17.4374	18.3147	20.4494	22.7456
		250	49.8959	74.701	68.5736	66.9276	70.5208	71.5855	7.71582	7.90469	8.352	8.84156	8.20041	9.29881
		Etoposide (µm)	IC-pPDXC-63_CD44pos						IC-pPDXC-63_CD44neg
		0	97.977	100.939	99.0705	99.1358	101.068	101.81	100.096	102.656	97.3799	97.2656	102.323	100.28
		0.5	89.1236	87.9591	85.329	86.5471	86.4589	92.7839	30.3922	28.8564	28.0388	31.6918	27.8872	35.1088
		1	82.2077	83.7348	85.586	84.0129	83.9842	88.7974	26.0134	22.9518	24.008	23.5035	24.0676	25.6034
		2.5	76.322	77.1834	77.4673	79.8883	77.8874	79.8135	16.3788	14.7486	17.3082	16.431	16.1154	17.3082

## Sheet: Figure 3c
Figure 3c
			Tumor_cell_identity_score	EGFR_expression	TNFRSF1A_expression
		CL_CHP-212	0.179605	2.88618	6.04904
		CL_SJNB12	-0.865112	1.02729	4.56604
		CL_SKNAS	-1.0727	4.21927	5.71044
		CL_Gimen	1.28573	4.83298	5.86689
		CL_hNCC_R1095T	2.21182	3.91536	6.20834
		CL_hNCC_R1107T	1.98676	3.83224	6.49889
		CL_SHEP	2.03258	5.18527	6.58379
		CL_CLB-BER-LUD	-2.44919	3.88214	3.49382
		CL_CLB-CAR	-3.03255	2.94585	1.76441
		CL_CLB-GA	-3.76964	3.72319	1.14607
		CL_CLB-MA	-2.83516	1.31622	2.65969
		CL_CLB-PE	-2.64902	2.07513	1.37624
		CL_IMR32	-2.55256	1.82951	3.26168
		CL_LAN-1	-2.27388	3.12487	4.68801
		CL_N206	-3.03514	3.02502	3.93024
		CL_NB69	-1.9432	3.78845	4.87768
		CL_NB-EBc1	-2.99088	2.1996	4.99284
		CL_SHSY5Y	-3.27377	2.58751	3.70388
		CL_SJNB1	-3.04219	2.21066	3.35376
		CL_SJNB6	-2.74218	4.33127	1.57566
		CL_SJNB8	-2.12504	2.6723	4.41271
		CL_SKNBE.2.C	-2.84443	4.70325	2.60218
		CL_SKNDZ	-2.59805	3.46318	4.28024
		CL_SKNFI	-3.37832	3.50533	4.3083
		CL_TR-14	-2.0484	3.54189	3.99755
		SKNSH_tri_bulk	-0.868497	3.49561	5.13117
		SKNSH_tri_CD44neg	-2.59895	2.17099	4.10054
		SKNSH_tri_CD44pos	0.912165	4.68763	5.59285
		SKNSH_CD44neg	-3.20524	1.60547	2.90503
		SKNSH_CD44pos	0.886131	3.00022	5.82242
		PDX63_adh2	1.08906	4.67484	6.61547
		PDX63_flo2	-2.97967	2.32551	2.80984
		CL_SKNSHm_CD44negFACSsort	-2.55042	2.36997	2.59451
		CL_SKNSHm_CD44posFACSsort	-0.178411	6.06701	5.92856

## Sheet: Figure 4b
Figure 4b
		SH-SY5Y	SK-N-SH CD44neg	SK-N-SHm CD44neg	IC-pPDXC-63 flo	IC-pPDXC-63 adh	SK-N-SH CD44pos	SK-N-SHm CD44pos	SHEP
	AEBP1	0.104077	0.237785	0.15159	0.106331	0.0953925	0.310226	0.323457	0.211169
	ASCL1	0.155272	0.0353381	0.339404	0.170601	0.00764683	0.00168122	0.00828283	0.00266419
	BHLHE41	0.0364899	0.0929115	0.114111	0.0303287	0.0607295	0.143088	0.168974	0.130344
	CBFB	0.0738772	0.162328	0.139572	0.082618	0.0448633	0.130546	0.134501	0.108994
	CREG1	0.010622	0.0122247	0.0298123	0.0246681	0.0385514	0.0214985	0.0412276	0.0168074
	DACH1	0.0242505	0.068884	0.306317	0.0636339	0.0146655	0.0197894	0.0867002	0.0203262
	DCAF6	0.010622	0.0122247	0.0298123	0.0246681	0.0385514	0.0214985	0.0412276	0.0168074
	EGR3	0.0773361	0.158059	0.103679	0.0631031	0.0990161	0.167762	0.174778	0.159119
	ELK4	0.0199853	0.0516012	0.0275523	0.0260013	0.00678544	0.0868536	0.14912	0.0574267
	EYA1	0.0584885	0.0314981	0.102012	0.0486553	0.00969855	0.0085738	0.0457706	0.0108603
	FLI1	0.0704045	0.135852	0.160263	0.0556524	0.0527942	0.120496	0.186044	0.145492
	FOSL1	0.084468	0.280449	0.139827	0.0731998	0.125693	0.26747	0.262711	0.231758
	FOSL2	0.028929	0.0522453	0.0666193	0.0366378	0.0905288	0.117235	0.193093	0.129362
	GATA2	0.408514	0.926946	0.329944	0.490097	0.0249546	0.0515239	0.050672	0.0494876
	GATA3	0.145264	0.252584	0.114752	0.139783	0.0594613	0.0980165	0.00546497	0.0300598
	GLIS3	0.0153072	0.0136852	0.0488672	0.0269294	0.0506539	0.143708	0.176614	0.0750634
	HAND1	0.220434	0.435048	0.274294	0.158385	0.0187651	0.0158306	0.0185248	0.00776601
	HAND2	0.280329	0.888694	0.553243	0.276939	0.132498	0.230158	0.343159	0.219836
	HEY1	0.130202	0.300834	0.515504	0.0732143	0.0362424	0.111639	0.0622298	0.00838861
	ID1	0.273091	0.886855	0.475541	0.13999	0.196292	0.752394	0.517203	0.456544
	IFI16	0.17995	0.181859	0.141285	0.277494	0.168813	0.374393	0.339426	0.303509
	IRF1	0.0729016	0.186832	0.163444	0.09047	0.170826	0.222008	0.231176	0.290972
	IRF2	0.0485928	0.10724	0.0783418	0.0735244	0.0658019	0.16845	0.224533	0.142068
	IRF3	0.0877535	0.1849	0.119719	0.0788601	0.0964033	0.190629	0.155969	0.199314
	ISL1	0.174989	0.479223	0.282488	0.12293	0.061024	0.160728	0.0718385	0.0372872
	KLF7	0.153813	0.167167	0.325081	0.141416	0.0709532	0.12799	0.185096	0.0863517
	KLF13	0.267774	0.198712	0.14449	0.224264	0.00972296	0.00626995	0.0112016	0.00311226
	MAFF	0.0685187	0.123424	0.130229	0.0912519	0.0991566	0.149521	0.211613	0.171095
	MAML2	0.0146579	0.0467231	0.0821549	0.0188542	0.168587	0.385956	0.379717	0.179966
	MEF2D	0.112169	0.208431	0.158595	0.0833478	0.108269	0.283766	0.203369	0.228305
	MEOX1	0.0180436	0.0206044	0.0384872	0.0464097	0.0527448	0.0411977	0.0711029	0.0607526
	MEOX2	0.00549202	0.00695209	0.0167136	0.0196282	0.0143655	0.0468802	0.0331119	0.00176429
	NOTCH2	0.0103739	0.03432	0.0516022	0.00641419	0.0376665	0.0620915	0.1182	0.0469558
	NR3C1	0.0216062	0.0364316	0.0514109	0.0229902	0.0944106	0.11902	0.195086	0.109414
	PBX3	0.333765	0.800378	0.26093	0.2733	0.114961	0.885408	0.490736	0.419094
	PHOX2A	0.405738	0.960765	0.60372	0.318376	0.0468502	0.459238	0.110948	0.0308046
	PHOX2B	0.172707	0.3759	0.381039	0.136176	0.0313545	0.0256588	0.102662	0.038158
	PRRX1	0.0041888	0.00397985	0.00312467	0.0083403	0.0249563	0.643052	0.0747679	0.231629
	RUNX1	0.0142298	0.00733772	0.00524544	0.0431406	0.114666	0.14854	0.112401	0.131442
	RUNX2	0.00647005	0.00188444	0.005462	0.0143109	0.186591	0.189022	0.0507484	0.215243
	SATB1	0.443109	1.09839	0.494326	0.167572	0.129258	0.101124	0.201879	0.0385691
	SIX1	0.0207713	0.0388922	0.150805	0.0340938	0.0916069	0.282087	0.208163	0.171035
	SIX3	0.453748	0.756434	0.436486	0.174882	0.00966731	0.0291344	0.0147839	0.00787952
	SIX4	0.0207713	0.0388922	0.150805	0.0340938	0.0916069	0.282087	0.208163	0.171035
	SMAD3	0.0267539	0.0882343	0.0646779	0.0340082	0.132756	0.271484	0.291102	0.254926
	SOX9	0.0606813	0.0995378	0.188917	0.071591	0.0678044	0.194741	0.363573	0.215802
	SOX11	0.097172	0.124605	0.169599	0.115964	0.0131851	0.01158	0.0931818	0.00209242
	TBX18	0.0078949	0.00306818	0.0429984	0.0221152	0.146605	0.142876	0.147624	0.172498
	TFAP2B	0.250659	0.288179	0.35466	0.16684	0.00929827	0.0159949	0.0123953	0.0025635
	WWTR1	0.0220279	0.0354832	0.189009	0.0206433	0.106875	0.440266	0.631043	0.274385
	ZFP36L1	0.0882432	0.0839712	0.110319	0.0762016	0.219205	0.267334	0.531651	0.191855
	ZNF217	0.0859142	0.177857	0.214271	0.0836323	0.161466	0.444484	0.428412	0.360808
	ZNF536	0.31229	0.644981	0.146754	0.131908	0.0043776	0.0403831	0.00230366	0.00250022

## Sheet: Figure S3d
Figure S3d
		GIMEN	SHEP	hNCC_rep1	hNCC_rep2	SH-SY5Y	SK-N-SHm CD44pos	SK-N-SH CD44pos batch1	SK-N-SH CD44pos batch2	SK-N-SH CD44neg batch2	SK-N-SH CD44neg batch1	SK-N-SHm CD44neg
	MEOX1	1	1	1.46228	1	1	1	1	1	1.01591	1	1
	SIX1	1.16126	3.27946	3.83231	4.04925	1.36948	4.11658	5.49775	5.81668	1.27181	1.0651	2.3127
	NOTCH2	1	4.99477	5.17442	5.34532	3.36313	5.33406	5.56756	4.3246	3.84349	3.29577	3.66092
	CREG1	3.01894	5.79542	4.4316	4.33173	3.84528	2.84982	5.2561	4.57348	3.43792	3.33571	4.25041
	PRRX1	3.77933	6.1428	2.30677	1.30643	1.04898	1.09172	6.62264	8.14827	1.89871	1.02258	1
	ZNF217	3.83081	4.61882	3.62648	3.84497	3.14924	3.38826	3.85059	4.17954	3.02586	2.2591	3.01234
	MEF2D	3.88325	5.60705	4.49868	4.96631	3.66008	4.13809	4.21893	4.49218	2.83463	3.00705	3.5355
	SOX9	4.90004	4.35968	4.63655	4.3226	2.32778	5.74204	3.50276	3.90643	3.02431	1.69784	3.41139
	WWTR1	5.05565	4.78844	6.31923	6.50059	1.89315	6.01545	4.52533	4.88968	2.462	1.72484	3.75483
	DCAF6	4.51456	4.02378	5.22779	5.03722	3.32857	4.70134	4.39719	4.69321	2.98828	3.07597	4.02884
	SMAD3	4.10042	4.82365	4.40685	4.51247	3.47579	4.63944	4.10133	3.81575	3.2559	2.8274	3.0965
	MAML2	2.7361	3.42877	3.38248	3.4508	1.48947	3.73924	3.90614	3.42641	1.78101	1.07595	1.70984
	FLI1	1.48998	3.20191	3.6732	3.50651	1.10356	3.45816	3.03453	2.45975	1.06628	1.00675	1.26924
	SIX4	3.44263	3.06798	2.86092	2.60272	1.0954	3.27313	3.17379	3.40317	1.03517	1.54399	2.14587
	IFI16	5.72388	6.29122	4.51832	3.7717	1.20047	4.96885	5.92929	5.5779	1.27405	1.05622	1.91024
	ELK4	3.62468	4.46026	3.32857	3.08393	2.0949	4.07077	3.81426	4.00579	2.61932	2.50077	2.86376
	FOSL1	6.22473	5.64356	5.3426	5.32002	2.23626	3.91546	4.98135	5.57531	2.48049	1.04447	1.54635
	FOSL2	5.75602	4.93758	4.6731	4.94761	2.72183	4.15076	5.1484	4.40414	2.60042	1.39023	2.34215
	RUNX1	3.98449	4.30465	4.38591	4.70508	1.26432	3.1589	3.301	3.62848	1.351	1.1499	1.26858
	GLIS3	3.60621	2.94305	3.76753	4.22889	1.36204	2.73742	3.58634	3.63692	1.28461	1.04804	1.69255
	BHLHE41	4.41653	3.98711	2.69978	2.43303	1.1707	2.39452	3.32919	2.96588	1.32623	1.11134	1.28973
	NR3C1	4.36728	4.66386	3.88034	3.62588	1.73479	3.02865	3.63403	3.83819	2.42454	1.95816	2.29639
	ZFP36L1	5.33297	3.08483	6.11339	5.76303	1.67067	2.96343	5.98998	4.64338	1.71591	2.7273	2.07003
	RUNX2	3.22169	3.23131	3.49987	2.80218	1.05781	1.2534	4.14298	3.14405	1.04225	1.00782	1
	MAFF	3.69074	3.87406	3.49057	3.63965	2.40479	2.95034	1.99637	2.54719	2.03927	1.73983	3.38855
	TBX18	5.0506	3.78674	3.70572	3.00705	1	1.1138	1.11677	3.17922	1.03149	1.01877	1.10834
	IRF1	3.51059	4.87142	3.00139	2.65727	2.41549	3.15408	3.13601	2.80475	2.38093	1.75852	2.2505
	IRF2	3.93773	4.24376	3.21481	3.08362	3.49586	3.81929	3.48507	3.68347	3.25947	2.94431	3.234
	IRF3	4.95775	5.33669	4.65286	4.60884	4.48401	5.49532	5.18315	4.99855	4.66905	4.96797	4.70917
	CBFB	5.16692	5.04118	5.46348	5.48618	4.88115	6.11339	5.01207	6.30948	5.73507	4.83266	5.70085
	AEBP1	1	1	4.44575	4.22825	4.25668	5.76377	6.04202	5.55412	4.91866	4.57977	4.25417
	EGR3	1.64673	1.09772	1.10776	1	1.13863	2.81207	1.26645	1.10216	1.27538	2.47296	1.98366
	ID1	7.88365	5.38384	3.92045	3.52528	4.93349	8.56235	6.32934	7.58368	7.57558	6.44557	8.33448
	MEOX2	1	1	1	1	1	1	1	1	1	1	1
	PBX3	4.29503	3.65246	3.56181	4.07352	4.74986	5.73893	6.55678	5.63131	4.6142	4.50139	4.65978
	KLF13	1.07159	1.06135	1.64099	1.54272	2.3127	1.95913	1.13899	1.64824	2.30582	1.5575	2.52693
	HEY1	1.72061	1.18865	2.00834	2.41905	3.90138	4.71634	1.60665	4.06597	3.92226	3.2441	3.89578
	ASCL1	1.27824	1.08081	1	1	4.39246	2.70424	1.30967	1.04735	2.35781	3.95897	5.21658
	DACH1	1.46947	1.45823	1.07715	1.11868	2.61279	3.64174	1.40959	1.46915	2.74957	3.5387	4.79311
	SOX11	3.74788	2.18155	2.3366	2.79647	5.09981	4.76227	3.56363	3.46584	4.63619	4.67086	5.64563
	EYA1	3.08303	1.64673	1	1	4.09036	3.30389	1.88453	2.23723	2.75282	4.02257	4.60138
	SIX3	1	2.90207	1	1	6.27799	3.32947	1.83343	1.7744	5.69795	5.05832	3.89929
	ZNF536	1.07276	1.04082	1	1	4.57733	1.22672	1.41616	1.41036	4.14854	3.78112	2.29869
	SATB1	3.33987	3.05339	2.88406	3.2976	5.00904	4.66203	4.07199	3.07223	5.01384	5.21025	5.41024
	GATA2	3.62676	2.78689	1.58568	1.60625	8.08962	6.16833	3.93597	3.63052	7.82771	8.07613	7.02858
	TFAP2B	1	1	1.05967	1.08954	6.74291	2.89864	3.18652	2.97827	5.81747	7.17745	5.76687
	PHOX2B	1.17664	1	1.1276	1.10574	7.3236	3.56891	3.2408	2.0636	6.10304	6.86813	6.4715
	HAND1	1.16576	1	1	1.25861	6.4359	2.89894	2.25212	2.02067	6.39798	6.29862	5.94173
	ISL1	2.68727	1.75757	1	1	6.17382	3.70543	4.18258	4.25201	6.33667	6.97074	5.89423
	PHOX2A	1.50823	1	1.47058	1.54848	8.31775	6.34428	5.49902	6.47733	7.79081	8.71511	8.83594
	HAND2	6.19834	6.5156	1.3889	1.35675	8.3686	7.87183	6.13078	6.14495	8.24349	8.65238	8.24349
	GATA3	4.60174	2.44706	2.16371	1.51372	6.93948	1.84141	3.67528	4.48224	6.29252	5.80725	3.96233
	KLF7	3.32031	2.3252	3.90583	4.29344	4.363	2.99702	3.10752	2.88047	3.49012	4.13498	4.65621

## Sheet: Figure 5c
Figure 5c
	X_SKNSHm	X_CD44neg	X_CD44pos		X_IC-pPDXC-63	X_CD44neg	X CD44pos
		0.83	66.1			35	46.4
		1.04	37.81			19.7	85.6
		0.89	62.1			22.31	53.8
		1.39	4.61			32.4
		4.95	26			59.4
			7.81			35.6

## Sheet: Figure S1b
Figure S1b
			CL_GIMEN	CL_SH-EP	CL_hNCC-rep1	CL_hNCC rep2	CL_SH-SY5Y	Patient tumor IC-109	PDX_IC-pPDX-109	scPDX_IC-pPDX-109
		FLI1	1.48998	3.20191	3.6732	3.50651	1.10356	1.8887	1.08648	1.10513
		IRF3	4.95775	5.33669	4.65286	4.60884	4.48401	3.67203	3.64816	3.46201
		NR3C1	4.36728	4.66386	3.88034	3.62588	1.73479	2.94116	2.77698	2.68402
		IRF2	3.93773	4.24376	3.21481	3.08362	3.49586	3.66238	3.04606	3.20699
		PRRX1	3.77933	6.1428	2.30677	1.30643	1.04898	1.34503	1.57792	3.1456
		GATA3	4.60174	2.44706	2.16371	1.51372	6.93948	5.89088	6.82774	6.95965
		KLF7	3.32031	2.3252	3.90583	4.29344	4.363	4.82993	5.69507	5.64151
		GLIS3	3.60621	2.94305	3.76753	4.22889	1.36204	1.0648	1.0144	1.12403
		RUNX1	3.98449	4.30465	4.38591	4.70508	1.26432	1.57718	1.11951	1.40249
		RUNX2	3.22169	3.23131	3.49987	2.80218	1.05781	1.2646	1.49512	1.35229
		TBX18	5.0506	3.78674	3.70572	3.00705	1	1	1.01303	1
		FOSL2	5.75602	4.93758	4.6731	4.94761	2.72183	2.60599	1.80022	2.01395
		IRF1	3.51059	4.87142	3.00139	2.65727	2.41549	1.95491	1.42957	1.38274
		MEF2D	3.88325	5.60705	4.49868	4.96631	3.66008	3.59801	3.40049	3.13945
		HAND2	6.19834	6.5156	1.3889	1.35675	8.3686	8.18766	8.11164	8.23517
		FOSL1	6.22473	5.64356	5.3426	5.32002	2.23626	1.07715	1.04738	1
		HAND1	1.16576	1	1	1	1	1	1.01303	1
		BHLHE41	4.41653	3.98711	2.69978	2.43303	1.1707	2.85209	1.94847	1.22182
		MAFF	3.69074	3.87406	3.49057	3.63965	2.40479	2.55953	2.21263	2.5114
		PHOX2A	1.50823	1	1	1	1	1	1.01303	1
		ISL1	2.68727	1.75757	1	1	1	1	1.01303	1
		PHOX2B	1.17664	1	1	1	1	1	1.01303	1
		EYA1	3.08303	1.64673	1	1	1	1	1.01303	1
		IFI16	5.72388	6.29122	4.51832	3.7717	1.20047	2.68893	1.05495	2.4677
		MEOX1	1	1	1	1	1	1	1.01303	1
		DCAF6	4.51456	4.02378	5.22779	5.03722	3.32857	4.01526	3.86513	3.42026
		WWTR1	5.05565	4.78844	6.31923	6.50059	1.89315	2.21514	1.19383	1.17244
		NOTCH2	1	1	1	1	1	1	1.01303	1
		SATB1	3.33987	3.05339	2.88406	3.2976	5.00904	4.83145	4.76075	5.05697
		ELK4	3.62468	4.46026	3.32857	3.08393	2.0949	2.14023	2.22299	2.45943
		MEOX2	1	1	1	1	1	1	1.01303	1
		MAML2	2.7361	3.42877	3.38248	3.4508	1.48947	1.42096	1.59038	1.53215
		CREG1	3.01894	5.79542	4.4316	4.33173	3.84528	4.25733	2.70456	2.95504
		PBX3	4.29503	3.65246	3.56181	4.07352	4.74986	4.44306	5.09844	5.22683
		SOX11	3.74788	3.23697	4.61636	4.67123	5.41515	6.28271	7.08215	6.8703
		ZFP36L1	5.33297	3.08483	6.11339	5.76303	1.67067	3.28598	2.21986	3.49266
		GATA2	3.62676	2.78689	1.58568	1.60625	8.08962	7.14244	6.14167	5.80481
		ZNF217	3.83081	4.61882	3.62648	3.84497	3.14924	2.7361	3.16493	3.32505
		TFAP2B	1	1	1	1	1	1	1.01303	1
		DACH1	1.46947	1.45823	1.07715	1.11868	2.61279	1.2534	1.52892	1.70112
		SMAD3	4.10042	4.82365	4.40685	4.51247	3.47579	2.53945	3.5203	2.96742
		AEBP1	1	1	1	1	1	1	1.01303	1
		SIX1	1.16126	3.27946	3.83231	4.04925	1.36948	1.00412	1.03424	1.06795
		SIX4	3.44263	3.06798	2.86092	2.60272	1.0954	1.02452	1.30761	1.34697
		KLF13	1.07159	1.06135	1.64099	1.54272	2.3127	2.37799	2.83842	2.70653
		HEY1	1.72061	1.18865	2.00834	2.41905	3.90138	2.97735	2.10077	2.00368
		CBFB	5.16692	5.04118	5.46348	5.48618	4.88115	6.10406	6.45409	6.19052
		ID1	7.88365	5.38384	3.92045	3.52528	4.93349	3.55183	1.75194	3.95028
		EGR3	1.64673	1.09772	1.10776	1	1	1	1.01303	1
		ZNF536	1.07276	1.04082	1	1	1	1	1.01303	1
		SOX9	4.90004	4.35968	4.63655	4.3226	2.32778	1.17873	1.98486	1.76399
		ASCL1	1.27824	1.08081	1	1	1	1	1.01303	1
		SIX3	1	1	1	1	1	1	1.01303	1

[truncated: 12 more sheets: Figure S4a, Figure S4b, Figure S5c, Figure S6, Figure S7c, Figure S8c, Figure S8d, Figure S8e, Figure S9a, Figure S9b, Figure S9c, Figure S10b]
